# Supplementary material for: Signatures within the esophageal microbiome are associated with host genetics, age, and disease
Source: Microbiome. 2018 Dec 17;6:227. doi: 10.1186/s40168-018-0611-4 (PMC6297961; doi:10.1186/s40168-018-0611-4)
Supplement: Supplementary file 1 — The esophageal microbiome clusters into different community types. (XLSX 632 kb) [file 40168_2018_611_MOESM1_ESM.xlsx]

## Sheet: 1
Taxonomy of top 50 OTUs within hierarchical cluster analysis (HCA) presented in Figure 1A.
OTU	Taxonomy
Otu00037	Planobacterium
Otu00004	Pasteurellaceae
Otu00068	Flavobacteriaceae
Otu00001	Streptococcus
Otu00016	Granulicatella
Otu00014	Prevotellaceae
Otu00044	Curvibacter
Otu00013	Ralstonia
Otu00007	Streptococcus
Otu00009	Rothia
Otu00012	Gemella
Otu00047	Prevotella
Otu00036	Rothia
Otu00043	Prevotella
Otu00035	SR1
Otu00019	Porphyromonas
Otu00017	Prevotella
Otu00008	Neisseria
Otu00003	Pasteurellaceae
Otu00045	Lachnospiraceae
Otu00031	Leptotrichia
Otu00034	Oribacterium
Otu00041	Peptostreptococcus
Otu00040	Eubacterium
Otu00011	Prevotella
Otu00010	Prevotellaceae
Otu00028	Parvimonas
Otu00005	Fusobacterium
Otu00032	Prevotella
Otu00038	Prevotella
Otu00025	Porphyromonas
Otu00026	Alloprevotella
Otu00062	Porphyromonas
Otu00050	Prevotella
Otu00033	Leptotrichia
Otu00048	Clostridiales
Otu00055	Lachnospiraceae
Otu00006	Veillonella
Otu00002	Prevotella
Otu00023	Megasphaera
Otu00021	Atopobium
Otu00018	Actinomyces
Otu00030	Solobacterium
Otu00053	Lachnoanaerobaculum
Otu00015	Prevotella
Otu00024	Campylobacter
Otu00057	Veillonellaceae
Otu00054	Oribacterium
Otu00022	Leptotrichia
Otu00042	Actinomyces

## Sheet: 2
PERMANOVA on Bray-Curtis resemblance matrix following square-root transformation of phylum relative abundances (16S rRNA).
Groups	t	P(Perm)	Permutations	Den.df
1, 2	3.1	0.001	998	93
1, 3	2.5	0.001	999	83
2, 3	3.5	0.001	999	58
PERMANOVA on Bray-Curtis resemblance matrix following square-root transformation of phylum relative abundances (MetaPhlan2).
Groups	t	P(Perm)	Permutations	Den.df
1, 2	3.1	0.001	999	48
1, 3	2.8	0.001	998	57
2, 3	4.4	0.001	999	73

## Sheet: 3
Assignment of samples to clusters from the 16S amplicon sequencing and shotgun sequencing data (MetaPhlan2).
Good concordance was found across the two datasets.
Subject ID	Clusters from 16S	Clusters from Shotgun
H101	2	2
H96	2	2
H13	2	2
H16B	2	2
H16C	2	2
H16A	2	2
H12	2	2
H70	2	2
H90	2	2
H17	2	2
H98	2	2
H57	1	2
H95	2	2
H48	2	2
H45B	2	2
H53	2	2
H45A	2	2
H61B	1	2
H94	2	2
H106A	2	2
H26	2	2
H54B	2	2
H85	2	2
H40	2	2
H64	2	2
H30	1	2
H49	1	2
H18	2	2
H15	1	2
H7	1	2
H9B	1	2
H59	1	2
H67	1	2
H82	3	4
H104	3	4
H58	3	4
H3	3	4
H68	3	4
H71	1	3
H55	1	3
H42	3	3
H47	3	3
H19	1	3
H29	3	3
H81	3	3
H8	1	3
H102	1	3
H78	3	3
H79	3	3
H51	3	3
H103	3	3
H73	3	3
H87	3	3
H69	1	3
H76A	3	3
H76B	3	3
H105	1	3
H41	3	3
H92	1	3
H97	1	3
H66	1	3
H44	1	3
H6	1	3
H1A	1	3
H60	1	3
H86	1	3
H4	1	3
H5	1	3
H37	1	3
H89	1	3
H10	3	3
H14B	1	3
H11	1	3
H32	1	3
H61A	1	3
H74	1	3
H91A	1	3
H25	1	3
H52	1	3
H65	2	3
H63	1	1
H23	1	1
H91B	1	1
H36	1	1
H38	1	1
H2	1	1
H50A	1	1
H83	3	1
H88	1	1
H28	1	1
H62	1	1
H99	1	1
H34	1	1
H27A	1	1
H27B	1	1
H20	1	1
H93	4	1
H21A	4	5
H80	3	5

## Sheet: 4
Hierarchical clustering analysis on taxonomic output from MEGAN6 analysis. Heat map was plotted using the plotting function within MetaPhlan2 for consistency.

## Sheet: 5
Clusters identified within the taxonomic output of MetaPhlan2 are overlayed onto a weighted UniFrac distance matrix generated from the 16S amplicon data.
The figure shows concordance across the two datasets in relation to cluster formation.

## Sheet: 6
Taxonomic differences across clusters in 16S rRNA amplicon data using LEfSe analysis.
Differences in taxa were examined in samples belonging to clusters 1, 2 and 3.
Taxa	Group	LDA Score	P-value
Actinobacteria	3	4.50709	3.11735e-07
Actinobacteria.Actinobacteria	3	4.50709	3.11735e-07
Actinobacteria.Actinobacteria.Actinomycetales	3	4.30326	3.74876e-05
Actinobacteria.Actinobacteria.Actinomycetales.Actinomycetaceae	3	4.11518	1.25276e-06
Actinobacteria.Actinobacteria.Actinomycetales.Actinomycetaceae.Actinomyces	3	4.11296	1.20461e-06
Actinobacteria.Actinobacteria.Actinomycetales.Actinomycetaceae.Actinomyces.Otu00018	3	3.959	1.29742e-06
Actinobacteria.Actinobacteria.Actinomycetales.Actinomycetaceae.Actinomyces.Otu00042	3	3.30053	0.00740558
Actinobacteria.Actinobacteria.Coriobacteriales	3	4.06345	1.94401e-06
Actinobacteria.Actinobacteria.Coriobacteriales.Coriobacteriaceae	3	4.06345	1.94401e-06
Actinobacteria.Actinobacteria.Coriobacteriales.Coriobacteriaceae.Atopobium	3	4.15023	1.93953e-06
Actinobacteria.Actinobacteria.Coriobacteriales.Coriobacteriaceae.Atopobium.Otu00021	3	4.13103	1.9345e-06
Bacteroidetes	3	4.95124	6.30626e-09
Bacteroidetes.Bacteroidia	3	4.9632	8.13819e-09
Bacteroidetes.Bacteroidia.Bacteroidales	3	4.9632	8.13819e-09
Bacteroidetes.Bacteroidia.Bacteroidales.Porphyromonadaceae.Porphyromonas.Otu00113	2	2.53258	0.00335275
Bacteroidetes.Bacteroidia.Bacteroidales.Prevotellaceae	3	4.97741	3.04258e-09
Bacteroidetes.Bacteroidia.Bacteroidales.Prevotellaceae.Prevotella	3	4.96302	1.74675e-09
Bacteroidetes.Bacteroidia.Bacteroidales.Prevotellaceae.Prevotella.Otu00002	3	4.87577	1.14677e-09
Bacteroidetes.Bacteroidia.Bacteroidales.Prevotellaceae.Prevotella.Otu00015	3	3.92374	1.63679e-05
Bacteroidetes.Bacteroidia.Bacteroidales.Prevotellaceae.Prevotella.Otu00082	1	2.5509	0.000668779
Bacteroidetes.Bacteroidia.Bacteroidales.Prevotellaceae.Prevotella.Otu00137	3	2.98336	1.78229e-05
Bacteroidetes.Bacteroidia.Bacteroidales.Prevotellaceae.unclassified.Otu00198	3	3.30532	9.48564e-08
Firmicutes	2	5.07739	2.79149e-11
Firmicutes.Bacilli	2	5.25083	4.28805e-13
Firmicutes.Bacilli.Bacillales.unclassified.unclassified.Otu00402	2	3.95862	0.000522697
Firmicutes.Bacilli.Lactobacillales	2	5.244	3.77517e-13
Firmicutes.Bacilli.Lactobacillales.Carnobacteriaceae.Granulicatella.Otu00370	3	4.06083	0.000391397
Firmicutes.Bacilli.Lactobacillales.Carnobacteriaceae.unclassified	3	3.6556	0.0015961
Firmicutes.Bacilli.Lactobacillales.Carnobacteriaceae.unclassified.Otu00220	3	3.74747	0.000426362
Firmicutes.Bacilli.Lactobacillales.Streptococcaceae	2	5.30067	1.48206e-13
Firmicutes.Bacilli.Lactobacillales.Streptococcaceae.Streptococcus	2	5.30066	1.48206e-13
Firmicutes.Bacilli.Lactobacillales.Streptococcaceae.Streptococcus.Otu00001	2	5.28062	3.9619e-15
Firmicutes.Bacilli.Lactobacillales.Streptococcaceae.Streptococcus.Otu00148	3	3.09179	5.66637e-05
Firmicutes.Bacilli.Lactobacillales.Streptococcaceae.Streptococcus.Otu00177	3	3.2556	2.86503e-06
Firmicutes.Bacilli.Lactobacillales.Streptococcaceae.Streptococcus.Otu00213	3	3.36198	3.55674e-06
Firmicutes.Bacilli.Lactobacillales.Streptococcaceae.Streptococcus.Otu00347	3	4.0537	0.0059718
Firmicutes.Clostridia.Clostridiales.Clostridiales_Incertae_Sedis_XIII.Mogibacterium	3	3.79589	2.33894e-05
Firmicutes.Clostridia.Clostridiales.Clostridiales_Incertae_Sedis_XIII.Mogibacterium.Otu00067	3	3.79517	1.72356e-05
Firmicutes.Clostridia.Clostridiales.Lachnospiraceae	3	3.87166	1.13097e-06
Firmicutes.Clostridia.Clostridiales.Lachnospiraceae.Lachnoanaerobaculum	3	3.19427	8.96753e-06
Firmicutes.Clostridia.Clostridiales.Lachnospiraceae.Lachnoanaerobaculum.Otu00053	3	3.19314	3.68803e-07
Firmicutes.Clostridia.Clostridiales.Lachnospiraceae.unclassified.Otu00055	3	3.34242	1.49744e-06
Firmicutes.Negativicutes	3	4.70888	4.89847e-10
Firmicutes.Negativicutes.Selenomonadales	3	4.70888	4.89847e-10
Firmicutes.Negativicutes.Selenomonadales.Veillonellaceae	3	4.75185	4.89847e-10
Firmicutes.Negativicutes.Selenomonadales.Veillonellaceae.Megasphaera	3	4.0215	1.11158e-07
Firmicutes.Negativicutes.Selenomonadales.Veillonellaceae.Megasphaera.Otu00023	3	4.02021	1.18916e-07
Firmicutes.Negativicutes.Selenomonadales.Veillonellaceae.unclassified	3	3.15274	0.000882273
Firmicutes.Negativicutes.Selenomonadales.Veillonellaceae.Veillonella	3	4.55933	1.05165e-09
Firmicutes.Negativicutes.Selenomonadales.Veillonellaceae.Veillonella.Otu00006	3	4.55738	1.95881e-09
Firmicutes.Negativicutes.Selenomonadales.Veillonellaceae.Veillonella.Otu00222	3	3.34866	3.83188e-06
Firmicutes.Negativicutes.Selenomonadales.Veillonellaceae.Veillonella.Otu00356	3	4.05546	0.00322783
Proteobacteria.Betaproteobacteria.Neisseriales.Neisseriaceae.Kingella	3	4.05727	0.00901729
Proteobacteria.Betaproteobacteria.Neisseriales.Neisseriaceae.Kingella.Otu00115	3	4.07042	0.0109952

## Sheet: 7
Taxonomic differences across clusters in MetaPhlan2 output from shotgun sequencing data using LEfSe analysis.
Differences in taxa were examined in samples belonging to clusters 1, 2 and 3.
Taxa	Group	LDA Score	P-value
k__Bacteria.p__Actinobacteria	1	4.69301	1.83983e-06
k__Bacteria.p__Actinobacteria.c__Actinobacteria	1	4.69301	1.83983e-06
k__Bacteria.p__Actinobacteria.c__Actinobacteria.o__Actinomycetales	1	4.70695	1.62541e-06
k__Bacteria.p__Actinobacteria.c__Actinobacteria.o__Actinomycetales.f__Micrococcaceae	1	4.68198	2.7952e-06
k__Bacteria.p__Actinobacteria.c__Actinobacteria.o__Actinomycetales.f__Micrococcaceae.g__Rothia	1	4.68198	2.7952e-06
k__Bacteria.p__Actinobacteria.c__Actinobacteria.o__Actinomycetales.f__Micrococcaceae.g__Rothia.s__Rothia_mucilaginosa	1	4.66285	2.35527e-06
k__Bacteria.p__Bacteroidetes	3	5.12927	9.77617e-11
k__Bacteria.p__Bacteroidetes.c__Bacteroidia	3	5.12736	8.4881e-11
k__Bacteria.p__Bacteroidetes.c__Bacteroidia.o__Bacteroidales	3	5.12736	8.4881e-11
k__Bacteria.p__Bacteroidetes.c__Bacteroidia.o__Bacteroidales.f__Prevotellaceae.g__Prevotella.s__Prevotella_histicola	3	4.27873	0.00353263
k__Bacteria.p__Bacteroidetes.c__Bacteroidia.o__Bacteroidales.f__Prevotellaceae.g__Prevotella.s__Prevotella_pallens	3	4.33852	9.30106e-09
k__Bacteria.p__Bacteroidetes.c__Bacteroidia.o__Bacteroidales.f__Prevotellaceae.g__Prevotella.s__Prevotella_veroralis	3	3.33748	0.0011968
k__Bacteria.p__Bacteroidetes.c__Flavobacteriia	1	4.72528	0.000725759
k__Bacteria.p__Bacteroidetes.c__Flavobacteriia.o__Flavobacteriales	1	4.75658	0.000725759
k__Bacteria.p__Bacteroidetes.c__Flavobacteriia.o__Flavobacteriales.f__Flavobacteriaceae	1	4.78537	0.000725759
k__Bacteria.p__Bacteroidetes.c__Flavobacteriia.o__Flavobacteriales.f__Flavobacteriaceae.g__Capnocytophaga	1	4.45593	0.000725759
k__Bacteria.p__Firmicutes	2	5.29946	4.5916e-13
k__Bacteria.p__Firmicutes.c__Bacilli	2	5.37987	2.32128e-14
k__Bacteria.p__Firmicutes.c__Bacilli.o__Lactobacillales.f__Carnobacteriaceae.g__Granulicatella.s__Granulicatella_unclassified	1	3.64511	2.51488e-05
k__Bacteria.p__Firmicutes.c__Negativicutes	3	4.85837	5.15565e-10
k__Bacteria.p__Firmicutes.c__Negativicutes.o__Selenomonadales	3	4.85837	5.15565e-10
k__Bacteria.p__Firmicutes.c__Negativicutes.o__Selenomonadales.f__Veillonellaceae	3	4.85837	5.15565e-10
k__Bacteria.p__Firmicutes.c__Negativicutes.o__Selenomonadales.f__Veillonellaceae.g__Veillonella	3	4.78552	4.43829e-09
k__Bacteria.p__Firmicutes.c__Negativicutes.o__Selenomonadales.f__Veillonellaceae.g__Veillonella.s__Veillonella_unclassified	3	4.5861	2.05743e-08
k__Bacteria.p__Proteobacteria	1	4.90811	4.48013e-06
k__Bacteria.p__Proteobacteria.c__Gammaproteobacteria	1	4.84737	6.28402e-06
k__Bacteria.p__Proteobacteria.c__Gammaproteobacteria.o__Pasteurellales	1	4.81354	6.63675e-06
k__Bacteria.p__Proteobacteria.c__Gammaproteobacteria.o__Pasteurellales.f__Pasteurellaceae	1	4.81354	6.63675e-06
k__Bacteria.p__Proteobacteria.c__Gammaproteobacteria.o__Pasteurellales.f__Pasteurellaceae.g__Haemophilus	1	4.76876	5.48637e-06
k__Bacteria.p__Proteobacteria.c__Gammaproteobacteria.o__Pasteurellales.f__Pasteurellaceae.g__Haemophilus.s__Haemophilus_parainfluenzae	1	4.6562	3.91913e-09

## Sheet: 8
Relative abundance (%) of OTUs within dirichlet multinomial mixture (DMM) partitions.
DMM analysis was performed in mothur. LCI: Lower confidence interval; UCI: Upper confidence interval.
Consistently, data shows enrichment of Streptococcus within Cluster 2; Prevotella and Haemophilus in Cluster 1; and Prevotella in Cluster 3.
		Cluster 3			Cluster 2			Cluster 1
Taxon	Name	Partition_1_211.7765	Partition_1_LCI	Partition_1_UCI	Partition_2_286.6889	Partition_2_LCI	Partition_2_UCI	Partition_3_332.0290	Partition_3_LCI	Partition_3_UCI
Otu0001	Streptococcus	10.2901	9.3836	11.2842	48.7175	45.9604	51.6401	25.2791	24.0197	26.6044
Otu0002	Prevotella	15.7909	14.583	17.0988	4.4568	3.9819	4.9883	9.6824	9.0559	10.3522
Otu0003	Haemophilus	5.4789	4.8693	6.1647	5.5396	4.9935	6.1454	9.0316	8.4336	9.672
Otu0004	Haemophilus	3.6153	3.1388	4.1642	2.6747	2.3297	3.0708	4.6603	4.2703	5.086
Otu0005	Fusobacterium	6.6774	5.9898	7.4439	2.0197	1.7299	2.358	4.0862	3.7268	4.4802
Otu0006	Veillonella	2.1073	1.7701	2.5088	1.4793	1.2406	1.764	2.3408	2.085	2.6281
Otu0007	Streptococcus	0.5461	0.407	0.7327	1.5511	1.3051	1.8435	1.641	1.4346	1.8771
Otu0008	Neisseria	0.6883	0.5259	0.9009	0.9285	0.7498	1.1497	2.4295	2.167	2.7238
Otu0009	Rothia	1.9242	1.6041	2.3083	0.9915	0.8063	1.2193	2.4602	2.1964	2.7557
Otu0010	Prevotellaceae_unclassified	2.4365	2.0675	2.8714	0.9079	0.7335	1.1237	1.4733	1.2802	1.6955

## Sheet: 9
Significant correlations identified in each cluster using SparCC (taxonomic output from MetaPhlan2 analysis of shotgun sequencing data).
Cluster 1					Cluster 2					Cluster 3
Species 1	Species 2	Correlation	P-value		Species 1	Species 2	Correlation	P-value		Species 1	Species 2	Correlation	P-value
Rothia aeria	Prevotella nanceiensis	0.231559	0.0001		Rothia mucilaginosa	Streptococcus parasanguinis	0.216453	0.02		Atopobium parvulum	Prevotella histicola	0.241282	0.0001
Rothia dentocariosa	Rothia mucilaginosa	0.267779	0.05		Rothia mucilaginosa	Streptococcus salivarius	0.2102	0.01		Atopobium parvulum	Streptococcus mitis oralis pneumoniae	-0.284359	0.0001
Rothia dentocariosa	Prevotella histicola	0.24315	0.0001		Porphyromonas sp oral taxon 279	Prevotella nanceiensis	0.237131	0.0001		Atopobium parvulum	Megasphaera micronuciformis	0.260552	0.0001
Rothia dentocariosa	Prevotella nanceiensis	-0.296018	0.01		Porphyromonas sp oral taxon 279	Streptococcus mitis oralis pneumoniae	-0.245464	0.03		Porphyromonas sp oral taxon 279	Prevotella histicola	-0.236762	0.0001
Rothia dentocariosa	Streptococcus parasanguinis	0.340963	0.0001		Porphyromonas sp oral taxon 279	Neisseria flavescens	0.224354	0.0001		Porphyromonas sp oral taxon 279	Prevotella nanceiensis	0.364717	0.0001
Rothia dentocariosa	Veillonella dispar	0.245062	0.0001		Prevotella histicola	Prevotella salivae	0.242419	0.0001		Porphyromonas sp oral taxon 279	Veillonella atypica	-0.304305	0.0001
Rothia dentocariosa	Fusobacterium periodonticum	-0.219812	0.02		Prevotella histicola	Megasphaera micronuciformis	0.238247	0.0001		Porphyromonas sp oral taxon 279	Fusobacterium periodonticum	0.261343	0.0001
Rothia mucilaginosa	Porphyromonas sp oral taxon 279	-0.404863	0.02		Prevotella histicola	Veillonella atypica	0.407828	0.0001		Porphyromonas sp oral taxon 279	Neisseria unclassified	0.215648	0.0001
Rothia mucilaginosa	Prevotella sp oral taxon 473	-0.474847	0.0001		Prevotella melaninogenica	Streptococcus mitis oralis pneumoniae	-0.24984	0.05		Prevotella histicola	Prevotella salivae	0.331778	0.0001
Rothia mucilaginosa	Streptococcus parasanguinis	0.507827	0.0001		Prevotella melaninogenica	Veillonella unclassified	0.4273	0.0001		Prevotella histicola	Streptococcus mitis oralis pneumoniae	-0.299241	0.03
Rothia mucilaginosa	Veillonella dispar	0.246476	0.03		Prevotella nanceiensis	Streptococcus mitis oralis pneumoniae	-0.201303	0.03		Prevotella histicola	Megasphaera micronuciformis	0.364191	0.0001
Rothia mucilaginosa	Fusobacterium periodonticum	-0.343874	0.03		Prevotella nanceiensis	Veillonella unclassified	0.278127	0.0001		Prevotella histicola	Veillonella atypica	0.329276	0.0001
Porphyromonas endodontalis	Porphyromonas gingivalis	0.20925	0.0001		Prevotella nanceiensis	Haemophilus parainfluenzae	0.206006	0.0001		Prevotella histicola	Veillonella unclassified	0.267673	0.0001
Porphyromonas endodontalis	Prevotella nigrescens	0.295587	0.0001		Prevotella pallens	Streptococcus mitis oralis pneumoniae	-0.218662	0.04		Prevotella histicola	Neisseria unclassified	-0.202945	0.02
Porphyromonas endodontalis	Prevotella pleuritidis	0.214628	0.01		Prevotella pallens	Veillonella atypica	0.225305	0.01		Prevotella melaninogenica	Streptococcus parasanguinis	-0.263889	0.01
Porphyromonas endodontalis	Filifactor alocis	0.227111	0.0001		Prevotella pallens	Veillonella unclassified	0.204812	0.0001		Prevotella nanceiensis	Streptococcus infantis	0.206025	0.0001
Porphyromonas gingivalis	Prevotella nigrescens	0.230444	0.01		Prevotella salivae	Veillonella atypica	0.209706	0.0001		Prevotella nanceiensis	Veillonella atypica	-0.235093	0.01
Porphyromonas sp oral taxon 279	Prevotella histicola	-0.290389	0.02		Gemella haemolysans	Streptococcus mitis oralis pneumoniae	-0.232615	0.04		Prevotella nanceiensis	Fusobacterium periodonticum	0.244138	0.0001
Porphyromonas sp oral taxon 279	Prevotella nanceiensis	0.510018	0.0001		Granulicatella elegans	Haemophilus influenzae	0.206126	0.0001		Prevotella nanceiensis	Haemophilus parainfluenzae	0.210076	0.01
Porphyromonas sp oral taxon 279	Streptococcus australis	0.378861	0.0001		Streptococcus mitis oralis pneumoniae	Haemophilus haemolyticus	-0.221259	0.0001		Prevotella pallens	Megasphaera micronuciformis	0.325598	0.0001
Porphyromonas sp oral taxon 279	Streptococcus mitis oralis pneumoniae	-0.430736	0.01		Streptococcus mitis oralis pneumoniae	Haemophilus influenzae	-0.232696	0.0001		Prevotella salivae	Streptococcus mitis oralis pneumoniae	-0.267288	0.02
Porphyromonas sp oral taxon 279	Streptococcus parasanguinis	-0.371872	0.03		Streptococcus parasanguinis	Streptococcus salivarius	0.214167	0.0001		Prevotella salivae	Megasphaera micronuciformis	0.252931	0.0001
Porphyromonas sp oral taxon 279	Veillonella atypica	-0.357502	0.03		Streptococcus parasanguinis	Veillonella atypica	0.269561	0.01		Prevotella salivae	Veillonella atypica	0.26406	0.0001
Porphyromonas sp oral taxon 279	Veillonella dispar	-0.299774	0.01		Megasphaera micronuciformis	Veillonella atypica	0.211669	0.0001		Streptococcus mitis oralis pneumoniae	Megasphaera micronuciformis	-0.345294	0.0001
Porphyromonas sp oral taxon 279	Fusobacterium periodonticum	0.298446	0.01		Veillonella atypica	Veillonella dispar	0.202165	0.0001		Streptococcus mitis oralis pneumoniae	Veillonella unclassified	-0.370587	0.0001
Porphyromonas sp oral taxon 279	Neisseria flavescens	0.320083	0.04		Veillonella unclassified	Haemophilus parainfluenzae	0.29194	0.0001		Streptococcus parasanguinis	Megasphaera micronuciformis	0.250296	0.01
Prevotella sp oral taxon 473	Veillonella unclassified	-0.256784	0.04							Megasphaera micronuciformis	Haemophilus parainfluenzae	-0.247932	0.02
Prevotella histicola	Prevotella nanceiensis	-0.335738	0.0001							Veillonella atypica	Fusobacterium periodonticum	-0.213495	0.0001
Prevotella histicola	Streptococcus australis	-0.208329	0.03							Veillonella atypica	Neisseria unclassified	-0.222773	0.0001
Prevotella histicola	Streptococcus parasanguinis	0.28132	0.03							Veillonella sp oral taxon 780	Veillonella unclassified	-0.294608	0.0001
Prevotella histicola	Veillonella atypica	0.328	0.0001							Haemophilus haemolyticus	Haemophilus influenzae	0.237889	0.0001
Prevotella histicola	Veillonella dispar	0.374085	0.0001
Prevotella histicola	Fusobacterium periodonticum	-0.20902	0.03
Prevotella histicola	Neisseria flavescens	-0.265931	0.03
Prevotella histicola	Neisseria unclassified	-0.255098	0.04
Prevotella melaninogenica	Lactobacillus fermentum	-0.343358	0.01
Prevotella melaninogenica	Haemophilus parainfluenzae	0.374046	0.0001
Prevotella nanceiensis	Streptococcus australis	0.285014	0.0001
Prevotella nanceiensis	Streptococcus parasanguinis	-0.399926	0.0001
Prevotella nanceiensis	Streptococcus salivarius	-0.2277	0.05
Prevotella nanceiensis	Veillonella dispar	-0.286691	0.01
Prevotella nanceiensis	Fusobacterium periodonticum	0.285526	0.0001
Prevotella nanceiensis	Neisseria flavescens	0.341147	0.0001
Prevotella nigrescens	Prevotella pleuritidis	0.2444	0.01
Prevotella nigrescens	Streptococcus mitis oralis pneumoniae	-0.319214	0.01
Prevotella pleuritidis	Streptococcus mitis oralis pneumoniae	-0.251801	0.01
Capnocytophaga unclassified	Streptococcus parasanguinis	-0.275197	0.02
Capnocytophaga unclassified	Veillonella atypica	-0.229758	0.02
Capnocytophaga unclassified	Haemophilus parainfluenzae	0.367671	0.02
Gemella haemolysans	Streptococcus mitis oralis pneumoniae	0.32111	0.03
Gemella haemolysans	Haemophilus parainfluenzae	0.251268	0.02
Granulicatella elegans	Haemophilus parahaemolyticus	0.213743	0.02
Lactobacillus fermentum	Lactobacillus gasseri	0.209668	0.01
Lactobacillus fermentum	Streptococcus salivarius	0.228293	0.05
Streptococcus infantis	Fusobacterium periodonticum	0.212332	0.01
Streptococcus infantis	Neisseria unclassified	0.235063	0.05
Streptococcus mitis oralis pneumoniae	Haemophilus parainfluenzae	0.375598	0.04
Streptococcus mitis oralis pneumoniae	Streptococcus phage EJ 1	0.243526	0.03
Streptococcus parasanguinis	Streptococcus salivarius	0.327666	0.0001
Streptococcus parasanguinis	Veillonella atypica	0.329393	0.02
Streptococcus parasanguinis	Veillonella dispar	0.380654	0.0001
Streptococcus parasanguinis	Veillonella parvula	0.309684	0.0001
Streptococcus parasanguinis	Fusobacterium periodonticum	-0.360229	0.0001
Streptococcus parasanguinis	Neisseria flavescens	-0.253899	0.05
Streptococcus salivarius	Veillonella atypica	0.253777	0.03
Streptococcus salivarius	Veillonella dispar	0.240467	0.01
Veillonella atypica	Veillonella dispar	0.348124	0.0001
Veillonella atypica	Fusobacterium periodonticum	-0.246195	0.04
Veillonella atypica	Neisseria flavescens	-0.344097	0.0001
Veillonella dispar	Fusobacterium periodonticum	-0.216285	0.0001
Veillonella parvula	Haemophilus parainfluenzae	-0.313538	0.01
Fusobacterium periodonticum	Neisseria flavescens	0.250268	0.02
Neisseria flavescens	Neisseria unclassified	0.406608	0.01
Actinobacillus unclassified	Haemophilus parahaemolyticus	0.279226	0.0001
Haemophilus haemolyticus	Haemophilus influenzae	0.262412	0.0001
Haemophilus parainfluenzae	Streptococcus phage EJ 1	0.235456	0.04

## Sheet: 10
Species evenness (J') across clusters.
								Tukey's multiple comparisons test	Mean Diff.	95.00% CI of diff.	Adjusted P Value	q	DF
								Cluster 1 vs. Cluster 2	0.1214	0.09689 to 0.1459	<0.0001	16.63	117
								Cluster 1 vs. Cluster 3	-0.01388	-0.0413 to 0.01354	0.4547	1.699	117
								Cluster 2 vs. Cluster 3	-0.1353	-0.1654 to -0.1051	<0.0001	15.06	117

[truncated: 4 more sheets: 11, 12, 13, 14]
