# Supplementary material for: Signatures within the esophageal microbiome are associated with host genetics, age, and disease
Source: Microbiome. 2018 Dec 17;6:227. doi: 10.1186/s40168-018-0611-4 (PMC6297961; doi:10.1186/s40168-018-0611-4)
Supplement: Supplementary file 3 — Esophageal microbial signatures associated with host factors. (XLSX 79 kb) [file 40168_2018_611_MOESM3_ESM.xlsx]

## Sheet: 1
Microbial taxa identified using DistLM analysis to be correlated with age of the subject.
Species taxonomic output of shotgun data from MetaPhlan2 was used. All samples were included in this analysis.
Age was positively correlated with the relative abundances of a number of Streptococcus spp. and inversely correlated with Prevotella species.

## Sheet: 2
Functional differences across age (MaAsLin) using both KEGG (level 3) and MetaCyc pathway relative abundances.
Pathway abundances were generated using HUMANn2.
KEGG pathways
Age
Pathway	N	N.not.0	P.value	Q.value
ko00053: Ascorbate and aldarate metabolism	99	86	0.000684247	0.00574449
ko00040: Pentose and glucuronate interconversions	99	91	0.00404186	0.029477
ko03050: Proteasome	99	44	0.004797	0.0339552
ko05142: Chagas disease (American trypanosomiasis)	99	64	0.0060607	0.0416745
ko00472: D-Arginine and D-ornithine metabolism	99	79	0.00685467	0.046253
MetaCyc pathways
Age
Pathway	N	N.not.0	P.value	Q.value
DENOVOPURINE2-PWY: superpathway of purine nucleotides de novo biosynthesis II	99	93	3.73837e-07	1.69957e-05
PWY66-399: gluconeogenesis III	99	85	1.15293e-06	4.49276e-05
PWY-7187: pyrimidine deoxyribonucleotides de novo biosynthesis II	99	92	2.23089e-06	8.42591e-05
HISTSYN-PWY: L-histidine biosynthesis	99	89	8.2034e-06	0.000214248
PWY-7383: anaerobic energy metabolism (invertebrates, cytosol)	99	91	1.22763e-05	0.000292605
PWY-4981: L-proline biosynthesis II (from arginine)	99	88	0.000302911	0.00440027
TRPSYN-PWY: L-tryptophan biosynthesis	99	94	0.000320392	0.0045204
GLUCOSE1PMETAB-PWY: glucose and glucose-1-phosphate degradation	99	63	0.00046406	0.00629429
PHOSLIPSYN-PWY: superpathway of phospholipid biosynthesis I (bacteria)	99	87	0.000569446	0.00747588
PWY-7117: C4 photosynthetic carbon assimilation cycle, PEPCK type	99	82	0.000627806	0.00815484
PWY66-409: superpathway of purine nucleotide salvage	99	84	0.00212416	0.023812
HEXITOLDEGSUPER-PWY: superpathway of hexitol degradation (bacteria)	99	66	0.00249751	0.0276189
PWY-6595: superpathway of guanosine nucleotides degradation (plants)	99	56	0.00268612	0.0289229
PWY0-1297: superpathway of purine deoxyribonucleosides degradation	99	86	0.00422597	0.042346

## Sheet: 3
PERMANOVA on Bray-Curtis resemblance matrix following square-root transformation of OTU/species relative abundances.
16S rRNA data (OTU)
Groups	t	P(Perm)	Permutations	Den.df
Normal, GERD	0.80985	0.915	999	86
Normal, GM	0.94541	0.544	999	64
Normal, BE	0.83291	0.845	999	63
GERD, GM	0.88831	0.783	998	34
GERD, BE	0.83668	0.863	997	33
GM, BE	0.78388	0.975	768	11
Shotgun MetaPhlan2 data (species)
Groups	t	P(Perm)	Permutations	Den.df
Normal, GERD	0.7889	0.819	999	77
Normal, GM	1.0277	0.357	998	54
Normal, BE	0.74133	0.896	999	54
GERD, GM	0.96644	0.492	999	33
GERD, BE	0.81119	0.817	998	33
GM, BE	0.89699	0.665	411	10

## Sheet: 4
Differences across disease subgroups using LEfSe analysis. Subgroups used to compare are provided above the results.
16S rRNA amplicon data
Normal vs GERD
Taxa	Group	LDA Score	P-value
Bacteroidetes.Flavobacteriia.Flavobacteriales.Flavobacteriaceae.unclassified	GERD	2.63317	0.0372714
Firmicutes.Bacilli.Lactobacillales.Lactobacillaceae.Lactobacillus.Otu00020	Normal	2.40178	0.00592941
Firmicutes.Clostridia.Clostridiales.Peptostreptococcaceae.Acetoanaerobium	GERD	2.25091	0.0110487
Firmicutes.Clostridia.Clostridiales.Peptostreptococcaceae.Filifactor	GERD	2.34983	0.0469422
Firmicutes.Clostridia.Clostridiales.Peptostreptococcaceae.Filifactor.Otu00081	GERD	2.34956	0.0449973
Proteobacteria.Epsilonproteobacteria.Campylobacterales.Campylobacteraceae.Campylobacter.Otu00056	GERD	2.45463	0.0357789
Proteobacteria.Gammaproteobacteria.Enterobacteriales	Normal	2.1593	0.0176034
Proteobacteria.Gammaproteobacteria.Enterobacteriales.Enterobacteriaceae	Normal	2.15924	0.0176034
Proteobacteria.Gammaproteobacteria.Enterobacteriales.Enterobacteriaceae.Escherichia_Shigella	Normal	2.0162	0.031798
Normal vs GERD (within subjects classified as PPI NO)
Taxa	Group	LDA Score	P-value
Actinobacteria.Actinobacteria.Actinomycetales.Micrococcaceae.Rothia.Otu00414	GERD	2.05561	0.0163719
Actinobacteria.Actinobacteria.Coriobacteriales.Coriobacteriaceae.Slackia	Normal	2.11973	0.00213878
Actinobacteria.Actinobacteria.Coriobacteriales.Coriobacteriaceae.Slackia.Otu00270	Normal	2.10161	0.00213878
Bacteroidetes.Bacteroidia.Bacteroidales.Prevotellaceae.Prevotella.Otu00011	Normal	3.6948	0.0431187
Bacteroidetes.Bacteroidia.Bacteroidales.Prevotellaceae.Prevotella.Otu00551	GERD	2.13754	0.0163719
Bacteroidetes.Bacteroidia.Bacteroidales.Prevotellaceae.Prevotella.Otu00727	GERD	2.74569	0.0397473
Bacteroidetes.Bacteroidia.Bacteroidales.unclassified.unclassified.Otu00298	Normal	2.08901	0.0444321
Bacteroidetes.Flavobacteriia.Flavobacteriales.Flavobacteriaceae.unclassified	GERD	2.97504	0.0173941
Firmicutes.Bacilli.Lactobacillales.Lactobacillaceae.Lactobacillus.Otu00020	Normal	2.41158	0.0111305
Firmicutes.Bacilli.Lactobacillales.Streptococcaceae.Streptococcus.Otu00123	Normal	2.31698	0.0259936
Firmicutes.Bacilli.Lactobacillales.Streptococcaceae.Streptococcus.Otu00569	GERD	2.57024	0.0163719
Firmicutes.Bacilli.Lactobacillales.Streptococcaceae.Streptococcus.Otu00584	GERD	2.40645	0.0397473
Firmicutes.Bacilli.Lactobacillales.Streptococcaceae.Streptococcus.Otu01359	GERD	2.67049	0.0397473
Firmicutes.Clostridia.Clostridiales.Lachnospiraceae.Oribacterium.Otu00054	Normal	2.81657	0.00839252
Firmicutes.Clostridia.Clostridiales.Peptostreptococcaceae.Acetoanaerobium	GERD	2.18287	0.0454259
Firmicutes.Clostridia.Clostridiales.Peptostreptococcaceae.Filifactor	GERD	2.50949	0.00898605
Firmicutes.Clostridia.Clostridiales.Peptostreptococcaceae.Filifactor.Otu00081	GERD	2.50879	0.00898605
Firmicutes.Clostridia.Clostridiales.unclassified.unclassified.Otu00856	GERD	2.13546	0.0397473
Firmicutes.Negativicutes.Selenomonadales.Veillonellaceae.Centipeda.Otu00729	Normal	2.4164	0.0444321
Firmicutes.Negativicutes.Selenomonadales.Veillonellaceae.Megasphaera	Normal	3.21931	0.0169247
Firmicutes.Negativicutes.Selenomonadales.Veillonellaceae.Megasphaera.Otu00023	Normal	3.21687	0.0169247
Firmicutes.Negativicutes.Selenomonadales.Veillonellaceae.unclassified.Otu00057	Normal	2.7704	0.0431187
Firmicutes.Negativicutes.Selenomonadales.Veillonellaceae.unclassified.Otu00413	Normal	2.02999	0.0259936
Firmicutes.Negativicutes.Selenomonadales.Veillonellaceae.unclassified.Otu00443	Normal	2.38669	0.0444321
Firmicutes.Negativicutes.Selenomonadales.Veillonellaceae.Veillonella.Otu00356	Normal	2.09802	0.0306106
Firmicutes.Negativicutes.Selenomonadales.Veillonellaceae.Veillonella.Otu00783	GERD	2.3964	0.0397473
Fusobacteria.Fusobacteriia.Fusobacteriales.Leptotrichiaceae.Leptotrichia.Otu00224	GERD	2.22481	0.0397473
Fusobacteria.Fusobacteriia.Fusobacteriales.Leptotrichiaceae.Leptotrichia.Otu00666	GERD	2.29496	0.0397473
Fusobacteria.Fusobacteriia.Fusobacteriales.Leptotrichiaceae.Leptotrichia.Otu00702	GERD	2.02725	0.0397473
Proteobacteria.Betaproteobacteria.Neisseriales	GERD	3.82381	0.0453879
Proteobacteria.Betaproteobacteria.Neisseriales.Neisseriaceae	GERD	3.82381	0.0453879
Proteobacteria.Epsilonproteobacteria.Campylobacterales.Campylobacteraceae.Campylobacter.Otu00056	GERD	2.72594	0.0018091
Proteobacteria.Gammaproteobacteria.Cardiobacteriales.Cardiobacteriaceae.Cardiobacterium.Otu00914	GERD	2.24932	0.0397473
Proteobacteria.Gammaproteobacteria.Enterobacteriales	Normal	2.22696	0.0170407
Proteobacteria.Gammaproteobacteria.Enterobacteriales.Enterobacteriaceae	Normal	2.22704	0.0170407
Proteobacteria.Gammaproteobacteria.Enterobacteriales.Enterobacteriaceae.Escherichia_Shigella	Normal	2.15142	0.0424076
Proteobacteria.Gammaproteobacteria.Enterobacteriales.Enterobacteriaceae.Escherichia_Shigella.Otu00027	Normal	2.07613	0.0424076
Proteobacteria.Gammaproteobacteria.Pasteurellales.Pasteurellaceae.unclassified.Otu00450	GERD	2.56615	0.00471478
Proteobacteria.unclassified.unclassified.unclassified.unclassified.Otu01434	GERD	2.4933	0.0397473
Normal vs BE
Taxa	Group	LDA Score	P-value
Fusobacteria.Fusobacteriia.Fusobacteriales.Leptotrichiaceae.Leptotrichia.Otu00058	BE	2.62833	0.0331452
Bacteroidetes.Flavobacteriia.Flavobacteriales.Flavobacteriaceae.Capnocytophaga.Otu00218	BE	2.21676	0.00304953
Normal vs GM
Taxa	Group	LDA Score	P-value
Bacteroidetes.Bacteroidia.Bacteroidales.Prevotellaceae.unclassified.Otu00105	Normal	2.3323	0.023356
Bacteroidetes.Bacteroidia.Bacteroidales.Prevotellaceae.Prevotella.Otu00091	GM	2.32198	0.0465356
Firmicutes.Negativicutes.Selenomonadales.Veillonellaceae.unclassified.Otu00116	Normal	2.15353	0.0215381
Bacteroidetes.Bacteroidia.Bacteroidales.Prevotellaceae.unclassified.Otu00130	GM	2.05984	0.0393549
GERD vs BE
Taxa	Group	LDA Score	P-value
Proteobacteria.Betaproteobacteria.Burkholderiales	BE	3.53134	0.0319791
Bacteroidetes.Bacteroidia.Bacteroidales.Prevotellaceae.Alloprevotella.Otu00046	GERD	3.02797	0.0464127
Bacteroidetes.Flavobacteriia.Flavobacteriales.Flavobacteriaceae.Capnocytophaga.Otu00218	BE	2.117	0.0493767
GERD vs GM
Taxa	Group	LDA Score	P-value
Bacteroidetes.Bacteroidia.Bacteroidales.Prevotellaceae.Prevotella.Otu00047	GERD	2.77304	0.039543
Firmicutes.Clostridia.Clostridiales.Peptostreptococcaceae.Acetoanaerobium	GERD	2.36987	0.0349903
Proteobacteria.Gammaproteobacteria.Enterobacteriales.Enterobacteriaceae	GM	2.1663	0.0419969
Proteobacteria.Gammaproteobacteria.Enterobacteriales	GM	2.16615	0.0419969
Firmicutes.Negativicutes.Selenomonadales.Veillonellaceae.unclassified.Otu00116	GERD	2.1033	0.0277888
Bacteroidetes.Bacteroidia.Bacteroidales.Prevotellaceae.Prevotella.Otu00256	GM	2.07125	0.0418105
Bacteroidetes.Bacteroidia.Bacteroidales.Prevotellaceae.Prevotella.Otu00243	GM	2.04288	0.0418105
Firmicutes.Clostridia.Clostridiales.Ruminococcaceae.Saccharofermentans	GM	2.02331	0.0418105
Bacteroidetes.Bacteroidia.Bacteroidales.Prevotellaceae.unclassified.Otu00105	GERD	2.00484	0.0322009

## Sheet: 5
Differences across disease subgroups using LEfSe analysis. Subgroups used to compare are provided above the results.
Shotgun MetaPhlan2 data
Normal vs GERD
Taxa	Group	LDA Score	P-value
k__Bacteria.p__Bacteroidetes.c__Bacteroidia.o__Bacteroidales.f__Prevotellaceae.g__Prevotella.s__Prevotella_intermedia	GERD	3.23934	0.0485568
k__Bacteria.p__Bacteroidetes.c__Bacteroidia.o__Bacteroidales.f__Prevotellaceae.g__Prevotella.s__Prevotella_micans	GERD	2.77131	0.02125
k__Bacteria.p__Fusobacteria	GERD	3.58505	0.0226357
k__Bacteria.p__Fusobacteria.c__Fusobacteriia	GERD	3.58505	0.0226357
k__Bacteria.p__Fusobacteria.c__Fusobacteriia.o__Fusobacteriales	GERD	3.58505	0.0226357
k__Bacteria.p__Proteobacteria.c__Betaproteobacteria.o__Neisseriales.f__Neisseriaceae.g__Neisseria.s__Neisseria_macacae	GERD	2.943	0.0349752
k__Bacteria.p__Proteobacteria.c__Betaproteobacteria.o__Neisseriales.f__Neisseriaceae.g__Neisseria.s__Neisseria_meningitidis	GERD	2.61475	0.0453233
k__Bacteria.p__Proteobacteria.c__Gammaproteobacteria.o__Pasteurellales.f__Pasteurellaceae.g__Haemophilus.s__Haemophilus_parainfluenzae	GERD	3.98481	0.0322384
k__Bacteria.p__Spirochaetes.c__Spirochaetia.o__Spirochaetales.f__Spirochaetaceae.g__Treponema.s__Treponema_medium	GERD	2.5331	0.00742831
Normal vs GERD (within subjects classified as PPI NO)
Taxa	Group	LDA Score	P-value
k__Bacteria.p__Actinobacteria.c__Actinobacteria.o__Actinomycetales.f__Micrococcaceae.g__Rothia.s__Rothia_unclassified	Normal	3.15211	0.0324853
k__Bacteria.p__Bacteroidetes.c__Bacteroidia.o__Bacteroidales.f__Prevotellaceae.g__Prevotella.s__Prevotella_pallens	Normal	3.97421	0.0372058
k__Bacteria.p__Firmicutes.c__Negativicutes.o__Selenomonadales.f__Veillonellaceae.g__Megasphaera	Normal	3.77758	0.0405245
k__Bacteria.p__Firmicutes.c__Negativicutes.o__Selenomonadales.f__Veillonellaceae.g__Megasphaera.s__Megasphaera_micronuciformis	Normal	3.76283	0.0405245
k__Bacteria.p__Proteobacteria.c__Betaproteobacteria.o__Neisseriales.f__Neisseriaceae.g__Neisseria.s__Neisseria_meningitidis	GERD	3.09137	0.0382663
Normal vs BE
Taxa	Group	LDA Score	P-value
k__Bacteria.p__Firmicutes.c__Bacilli.o__Bacillales.f__Bacillales_noname.g__Gemella.s__Gemella_unclassified	BE	3.48692	0.0306349
k__Bacteria.p__Firmicutes.c__Bacilli.o__Lactobacillales.f__Streptococcaceae.g__Streptococcus.s__Streptococcus_sanguinis	BE	3.12105	0.0127481
k__Bacteria.p__Firmicutes.c__Negativicutes.o__Selenomonadales.f__Veillonellaceae.g__Veillonella.s__Veillonella_sp_oral_taxon_780	BE	3.94606	0.00389242
Normal vs GM
Taxa	Group	LDA Score	P-value
k__Bacteria.p__Bacteroidetes.c__Bacteroidetes_noname.o__Bacteroidetes_noname.f__Bacteroidetes_noname.g__Bacteroidetes_noname.s__Bacteroidetes_bacterium_oral_taxon_272	GM	2.77566	0.00389242
k__Bacteria.p__Bacteroidetes.c__Bacteroidia.o__Bacteroidales.f__Prevotellaceae.g__Prevotella.s__Prevotella_multiformis	GM	2.99787	0.00389242
k__Bacteria.p__Bacteroidetes.c__Bacteroidia.o__Bacteroidales.f__Prevotellaceae.g__Prevotella.s__Prevotella_oralis	GM	3.28245	0.00389242
k__Bacteria.p__Firmicutes.c__Bacilli.o__Lactobacillales.f__Aerococcaceae	GM	2.59125	0.0305996
k__Bacteria.p__Firmicutes.c__Bacilli.o__Lactobacillales.f__Aerococcaceae.g__Abiotrophia	GM	2.60627	0.0305996
k__Bacteria.p__Firmicutes.c__Bacilli.o__Lactobacillales.f__Aerococcaceae.g__Abiotrophia.s__Abiotrophia_defectiva	GM	2.53572	0.0305996
k__Bacteria.p__Firmicutes.c__Bacilli.o__Lactobacillales.f__Streptococcaceae.g__Streptococcus.s__Streptococcus_australis	GM	2.8496	0.0315783
k__Bacteria.p__Firmicutes.c__Bacilli.o__Lactobacillales.f__Streptococcaceae.g__Streptococcus.s__Streptococcus_gordonii	GM	2.5435	0.0353883
k__Bacteria.p__Firmicutes.c__Erysipelotrichia.o__Erysipelotrichales.f__Erysipelotrichaceae.g__Eggerthia	GM	2.91193	0.00389242
k__Bacteria.p__Firmicutes.c__Erysipelotrichia.o__Erysipelotrichales.f__Erysipelotrichaceae.g__Eggerthia.s__Eggerthia_catenaformis	GM	2.73898	0.00389242
k__Bacteria.p__Firmicutes.c__Negativicutes.o__Selenomonadales.f__Veillonellaceae.g__Anaeroglobus	GM	3.02895	0.00389242
k__Bacteria.p__Firmicutes.c__Negativicutes.o__Selenomonadales.f__Veillonellaceae.g__Anaeroglobus.s__Anaeroglobus_geminatus	GM	2.92948	0.00389242
k__Bacteria.p__Fusobacteria.c__Fusobacteriia.o__Fusobacteriales.f__Fusobacteriaceae.g__Fusobacterium.s__Fusobacterium_necrophorum	GM	2.78236	0.00389242
k__Bacteria.p__Proteobacteria.c__Betaproteobacteria.o__Burkholderiales.f__Burkholderiaceae.g__Burkholderia	GM	2.72805	0.00389242
k__Bacteria.p__Proteobacteria.c__Betaproteobacteria.o__Burkholderiales.f__Burkholderiaceae.g__Burkholderia.s__Burkholderia_unclassified	GM	2.97786	0.00389242
k__Bacteria.p__Proteobacteria.c__Betaproteobacteria.o__Neisseriales.f__Neisseriaceae.g__Neisseria.s__Neisseria_cinerea	GM	2.63853	0.00389242
k__Bacteria.p__Proteobacteria.c__Betaproteobacteria.o__Neisseriales.f__Neisseriaceae.g__Neisseria.s__Neisseria_flavescens	GM	3.19352	0.0136934
k__Bacteria.p__Proteobacteria.c__Deltaproteobacteria	GM	2.73295	0.00389242
k__Bacteria.p__Proteobacteria.c__Deltaproteobacteria.o__Desulfobacterales	GM	2.7426	0.00389242
k__Bacteria.p__Proteobacteria.c__Deltaproteobacteria.o__Desulfobacterales.f__Desulfobulbaceae	GM	2.7721	0.00389242
k__Bacteria.p__Proteobacteria.c__Deltaproteobacteria.o__Desulfobacterales.f__Desulfobulbaceae.g__Desulfobulbus	GM	2.80887	0.00389242
k__Bacteria.p__Proteobacteria.c__Deltaproteobacteria.o__Desulfobacterales.f__Desulfobulbaceae.g__Desulfobulbus.s__Desulfobulbus_sp_oral_taxon_041	GM	2.70628	0.00389242
k__Bacteria.p__Proteobacteria.c__Epsilonproteobacteria.o__Campylobacterales.f__Helicobacteraceae	GM	3.29863	0.00389242
k__Bacteria.p__Proteobacteria.c__Epsilonproteobacteria.o__Campylobacterales.f__Helicobacteraceae.g__Helicobacter	GM	3.25653	0.00389242
k__Bacteria.p__Proteobacteria.c__Epsilonproteobacteria.o__Campylobacterales.f__Helicobacteraceae.g__Helicobacter.s__Helicobacter_pylori	GM	3.3095	0.00389242
k__Bacteria.p__Spirochaetes.c__Spirochaetia.o__Spirochaetales.f__Spirochaetaceae.g__Treponema.s__Treponema_socranskii	GM	2.50522	0.00389242
k__Viruses.p__Viruses_noname.c__Viruses_noname.o__Viruses_noname	GM	3.90105	0.00389242
k__Viruses.p__Viruses_noname.c__Viruses_noname.o__Viruses_noname.f__Papillomaviridae	GM	3.84798	0.00389242
k__Viruses.p__Viruses_noname.c__Viruses_noname.o__Viruses_noname.f__Papillomaviridae.g__Betapapillomavirus	GM	3.42728	0.00389242
k__Viruses.p__Viruses_noname.c__Viruses_noname.o__Viruses_noname.f__Papillomaviridae.g__Betapapillomavirus.s__Betapapillomavirus_3	GM	3.45371	0.00389242
k__Viruses.p__Viruses_noname.c__Viruses_noname.o__Viruses_noname.f__Papillomaviridae.g__Gammapapillomavirus	GM	3.74212	0.00389242
k__Viruses.p__Viruses_noname.c__Viruses_noname.o__Viruses_noname.f__Papillomaviridae.g__Gammapapillomavirus.s__Human_papillomavirus_type_128	GM	3.69339	0.00389242
GERD vs BE
Taxa	Group	LDA Score	P-value
-
GERD vs GM
Taxa	Group	LDA Score	P-value
k__Bacteria.p__Bacteroidetes.c__Bacteroidetes_noname.o__Bacteroidetes_noname.f__Bacteroidetes_noname.g__Bacteroidetes_noname.s__Bacteroidetes_bacterium_oral_taxon_272	GM	2.40975	0.0279146
k__Bacteria.p__Bacteroidetes.c__Bacteroidia.o__Bacteroidales.f__Porphyromonadaceae.g__Porphyromonas.s__Porphyromonas_gingivalis	GERD	3.3133	0.0490124
k__Bacteria.p__Bacteroidetes.c__Bacteroidia.o__Bacteroidales.f__Prevotellaceae.g__Prevotella.s__Prevotella_oralis	GM	3.04061	0.0279146
k__Bacteria.p__Firmicutes.c__Bacilli.o__Lactobacillales.f__Aerococcaceae	GM	2.61598	0.0106838
k__Bacteria.p__Firmicutes.c__Bacilli.o__Lactobacillales.f__Aerococcaceae.g__Abiotrophia	GM	2.59346	0.0106838
k__Bacteria.p__Firmicutes.c__Bacilli.o__Lactobacillales.f__Aerococcaceae.g__Abiotrophia.s__Abiotrophia_defectiva	GM	2.68144	0.0106838
k__Bacteria.p__Firmicutes.c__Bacilli.o__Lactobacillales.f__Streptococcaceae.g__Streptococcus.s__Streptococcus_gordonii	GM	2.58399	0.0409344
k__Bacteria.p__Firmicutes.c__Erysipelotrichia.o__Erysipelotrichales.f__Erysipelotrichaceae.g__Eggerthia	GM	2.66671	0.0279146
k__Bacteria.p__Firmicutes.c__Erysipelotrichia.o__Erysipelotrichales.f__Erysipelotrichaceae.g__Eggerthia.s__Eggerthia_catenaformis	GM	2.76037	0.0279146
k__Bacteria.p__Firmicutes.c__Negativicutes.o__Selenomonadales.f__Veillonellaceae.g__Selenomonas.s__Selenomonas_noxia	GM	2.33933	0.0279146
k__Bacteria.p__Fusobacteria.c__Fusobacteriia.o__Fusobacteriales.f__Fusobacteriaceae.g__Fusobacterium.s__Fusobacterium_necrophorum	GM	2.81341	0.0279146
k__Bacteria.p__Proteobacteria.c__Betaproteobacteria.o__Neisseriales.f__Neisseriaceae.g__Kingella	GM	2.71848	0.0279146
k__Bacteria.p__Proteobacteria.c__Betaproteobacteria.o__Neisseriales.f__Neisseriaceae.g__Kingella.s__Kingella_unclassified	GM	2.68082	0.0279146
k__Bacteria.p__Proteobacteria.c__Betaproteobacteria.o__Neisseriales.f__Neisseriaceae.g__Neisseria.s__Neisseria_cinerea	GM	2.4034	0.0279146
k__Bacteria.p__Proteobacteria.c__Epsilonproteobacteria.o__Campylobacterales.f__Helicobacteraceae	GM	3.15421	0.0279146
k__Bacteria.p__Proteobacteria.c__Epsilonproteobacteria.o__Campylobacterales.f__Helicobacteraceae.g__Helicobacter	GM	3.14695	0.0279146
k__Bacteria.p__Proteobacteria.c__Epsilonproteobacteria.o__Campylobacterales.f__Helicobacteraceae.g__Helicobacter.s__Helicobacter_pylori	GM	3.1785	0.0279146
k__Bacteria.p__Proteobacteria.c__Gammaproteobacteria.o__Pasteurellales.f__Pasteurellaceae.g__Aggregatibacter.s__Aggregatibacter_aphrophilus	GM	3.00051	0.0279146
k__Viruses.p__Viruses_noname.c__Viruses_noname.o__Viruses_noname	GM	3.74182	0.0279146
k__Viruses.p__Viruses_noname.c__Viruses_noname.o__Viruses_noname.f__Papillomaviridae	GM	3.77979	0.0279146
k__Viruses.p__Viruses_noname.c__Viruses_noname.o__Viruses_noname.f__Papillomaviridae.g__Betapapillomavirus	GM	3.30402	0.0279146
k__Viruses.p__Viruses_noname.c__Viruses_noname.o__Viruses_noname.f__Papillomaviridae.g__Betapapillomavirus.s__Betapapillomavirus_3	GM	3.27883	0.0279146
k__Viruses.p__Viruses_noname.c__Viruses_noname.o__Viruses_noname.f__Papillomaviridae.g__Gammapapillomavirus	GM	3.60558	0.0279146
k__Viruses.p__Viruses_noname.c__Viruses_noname.o__Viruses_noname.f__Papillomaviridae.g__Gammapapillomavirus.s__Human_papillomavirus_type_128	GM	3.56549	0.0279146

## Sheet: 6
Differences across normal subjects and GERD patients in each cluster using LEfSe analysis.
Taxa differentially abundant within each cluster are provided below the cluster.
16S rRNA amplicon data (all taxonomic categories)
Cluster 1
Taxa	Group	LDA Score	P-value
Bacteroidetes.Flavobacteriia.Flavobacteriales.Flavobacteriaceae.unclassified	GERD	2.57057	0.0430596
Firmicutes.Bacilli.Lactobacillales.Lactobacillaceae.Lactobacillus.Otu00020	Normal	2.29209	0.0250507
Firmicutes.Bacilli.Lactobacillales.Streptococcaceae.Streptococcus.Otu00136	GERD	2.55781	0.0326488
Firmicutes.Negativicutes.Selenomonadales.Veillonellaceae.Veillonella.Otu00039	GERD	2.72718	0.00505259
Proteobacteria.Gammaproteobacteria.Enterobacteriales	Normal	2.25136	0.0106331
Proteobacteria.Gammaproteobacteria.Enterobacteriales.Enterobacteriaceae	Normal	2.25153	0.0106331
Cluster 2
Taxa	Group	LDA Score	P-value
Actinobacteria.Actinobacteria.Actinomycetales.Corynebacteriaceae.Corynebacterium.Otu00095	GERD	2.8193	0.0289114
Actinobacteria.Actinobacteria.Actinomycetales.Corynebacteriaceae.Corynebacterium.Otu00411	GERD	3.76946	0.00451325
Actinobacteria.Actinobacteria.Actinomycetales.unclassified	GERD	2.67914	0.0167781
Actinobacteria.Actinobacteria.Actinomycetales.unclassified.unclassified	GERD	2.67914	0.0167781
Bacteroidetes.Bacteroidia.Bacteroidales.Prevotellaceae.Prevotella	GERD	4.46921	0.00267241
Bacteroidetes.Bacteroidia.Bacteroidales.Prevotellaceae.Prevotella.Otu00002	GERD	4.22431	0.0203095
Bacteroidetes.Bacteroidia.Bacteroidales.Prevotellaceae.Prevotella.Otu00011	GERD	3.50547	0.0203095
Bacteroidetes.Bacteroidia.Bacteroidales.Prevotellaceae.Prevotella.Otu00015	GERD	3.47368	0.0243016
Bacteroidetes.Bacteroidia.Bacteroidales.Prevotellaceae.Prevotella.Otu00052	GERD	2.81724	0.0203095
Bacteroidetes.Bacteroidia.Bacteroidales.Prevotellaceae.Prevotella.Otu00119	Normal	3.33031	0.0112877
Bacteroidetes.Bacteroidia.Bacteroidales.Prevotellaceae.Prevotella.Otu00137	GERD	3.22715	0.00518861
Bacteroidetes.Bacteroidia.Bacteroidales.Prevotellaceae.Prevotella.Otu00195	GERD	3.10245	0.0236939
Bacteroidetes.Bacteroidia.Bacteroidales.Prevotellaceae.Prevotella.Otu00221	GERD	3.89747	0.0131491
Bacteroidetes.Bacteroidia.Bacteroidales.Prevotellaceae.Prevotella.Otu00228	GERD	3.38897	0.00615872
Bacteroidetes.Bacteroidia.Bacteroidales.Prevotellaceae.Prevotella.Otu00241	GERD	3.43739	0.00451325
Bacteroidetes.Bacteroidia.Bacteroidales.Prevotellaceae.Prevotella.Otu00288	GERD	3.61286	0.0163406
Bacteroidetes.Bacteroidia.Bacteroidales.Prevotellaceae.Prevotella.Otu00504	GERD	3.90877	0.0408759
Bacteroidetes.Bacteroidia.Bacteroidales.Prevotellaceae.Prevotella.Otu00641	GERD	3.82744	0.0163406
Firmicutes.Clostridia.Clostridiales.Lachnospiraceae.Oribacterium.Otu00034	GERD	2.79489	0.0406021
Firmicutes.Clostridia.Clostridiales.Peptostreptococcaceae.Filifactor	GERD	2.70291	0.0218516
Firmicutes.Clostridia.Clostridiales.Peptostreptococcaceae.Filifactor.Otu00081	GERD	2.72513	0.0218516
Firmicutes.Erysipelotrichia	GERD	2.8736	0.016902
Firmicutes.Erysipelotrichia.Erysipelotrichales	GERD	2.8736	0.016902
Firmicutes.Erysipelotrichia.Erysipelotrichales.Erysipelotrichaceae	GERD	2.8736	0.016902
Firmicutes.Erysipelotrichia.Erysipelotrichales.Erysipelotrichaceae.Solobacterium	GERD	2.88901	0.00777143
Firmicutes.Erysipelotrichia.Erysipelotrichales.Erysipelotrichaceae.Solobacterium.Otu00030	GERD	2.89119	0.00777143
Firmicutes.Negativicutes.Selenomonadales.Veillonellaceae.Selenomonas	GERD	2.53324	0.0343598
Firmicutes.Negativicutes.Selenomonadales.Veillonellaceae.Veillonella.Otu00006	GERD	3.78769	0.0243016
Firmicutes.Negativicutes.Selenomonadales.Veillonellaceae.Veillonella.Otu00313	GERD	3.40927	0.0163406
Firmicutes.unclassified.unclassified.unclassified.unclassified.Otu00146	GERD	3.2464	0.0333477
Fusobacteria.Fusobacteriia.Fusobacteriales.Leptotrichiaceae	GERD	3.59333	0.0115587
Proteobacteria.Betaproteobacteria.Burkholderiales.Comamonadaceae.Brachymonas	GERD	3.25459	0.0163406
Proteobacteria.Betaproteobacteria.Burkholderiales.Comamonadaceae.Brachymonas.Otu00249	GERD	3.23567	0.0163406
Proteobacteria.Betaproteobacteria.Neisseriales.Neisseriaceae.Neisseria.Otu00167	GERD	2.41705	0.0434858
Proteobacteria.Gammaproteobacteria	Normal	4.60755	0.0243016
Proteobacteria.Gammaproteobacteria.Pasteurellales	Normal	4.60496	0.0243016
Proteobacteria.Gammaproteobacteria.Pasteurellales.Pasteurellaceae	Normal	4.60496	0.0243016
Proteobacteria.Gammaproteobacteria.Pasteurellales.Pasteurellaceae.unclassified	Normal	4.60568	0.0203095
Proteobacteria.Gammaproteobacteria.Pasteurellales.Pasteurellaceae.unclassified.Otu00450	GERD	3.55779	0.0325386
Cluster 3
Taxa	Group	LDA Score	P-value
Bacteroidetes.Bacteroidia.Bacteroidales.Prevotellaceae.Prevotella.Otu00032	GERD	2.83265	0.0269923
Bacteroidetes.Flavobacteriia	GERD	3.32191	0.00795544
Bacteroidetes.Flavobacteriia.Flavobacteriales	GERD	3.32191	0.00795544
Bacteroidetes.Flavobacteriia.Flavobacteriales.Flavobacteriaceae	GERD	3.32191	0.00795544
Bacteroidetes.Flavobacteriia.Flavobacteriales.Flavobacteriaceae.Capnocytophaga	GERD	2.86144	0.039
Bacteroidetes.Flavobacteriia.Flavobacteriales.Flavobacteriaceae.unclassified	GERD	3.07948	0.0384486
Bacteroidetes.Flavobacteriia.Flavobacteriales.Flavobacteriaceae.unclassified.Otu00125	GERD	2.00373	0.0202134
Firmicutes.Bacilli.unclassified.unclassified.unclassified.Otu01264	GERD	2.0003	0.0180911
Firmicutes.Clostridia.Clostridiales.Peptostreptococcaceae	Normal	3.10163	0.0325242
Proteobacteria.Gammaproteobacteria.Pseudomonadales.Pseudomonadaceae.unclassified	GERD	2.24406	0.0180911
unclassified	Normal	2.5278	0.0149829
unclassified.unclassified	Normal	2.5278	0.0149829
unclassified.unclassified.unclassified	Normal	2.5278	0.0149829
unclassified.unclassified.unclassified.unclassified	Normal	2.5278	0.0149829
unclassified.unclassified.unclassified.unclassified.unclassified	Normal	2.5278	0.0149829

## Sheet: 7
Differences across normal subjects and GERD patients in each cluster using LEfSe analysis.
Taxa differentially abundant within each cluster are provided below the cluster.
Shotgun MetaPhlan2 data (all taxonomic categories)
Cluster 1
Taxa	Group	LDA Score	P-value
k__Bacteria.p__Bacteroidetes.c__Bacteroidia.o__Bacteroidales.f__Prevotellaceae.g__Alloprevotella	Normal	4.29683	0.0350203
k__Bacteria.p__Bacteroidetes.c__Bacteroidia.o__Bacteroidales.f__Prevotellaceae.g__Alloprevotella.s__Alloprevotella_tannerae	GERD	3.33719	0.0311113
k__Bacteria.p__Bacteroidetes.c__Bacteroidia.o__Bacteroidales.f__Prevotellaceae.g__Alloprevotella.s__Alloprevotella_unclassified	GERD	3.65996	0.0242458
k__Bacteria.p__Firmicutes.c__Clostridia.o__Clostridiales.f__Eubacteriaceae	GERD	3.60161	0.0385663
k__Bacteria.p__Firmicutes.c__Clostridia.o__Clostridiales.f__Eubacteriaceae.g__Eubacterium	GERD	3.61234	0.0385663
Cluster 2
Taxa	Group	LDA Score	P-value
k__Bacteria	GERD	4.50279	0.0252776
k__Bacteria.p__Actinobacteria	GERD	4.27419	0.0101123
k__Bacteria.p__Actinobacteria.c__Actinobacteria	GERD	4.27419	0.0101123
k__Bacteria.p__Actinobacteria.c__Actinobacteria.o__Actinomycetales	GERD	4.25396	0.0169287
k__Bacteria.p__Actinobacteria.c__Actinobacteria.o__Actinomycetales.f__Micrococcaceae	GERD	4.20811	0.023465
k__Bacteria.p__Actinobacteria.c__Actinobacteria.o__Actinomycetales.f__Micrococcaceae.g__Rothia	GERD	4.20811	0.023465
k__Bacteria.p__Actinobacteria.c__Actinobacteria.o__Actinomycetales.f__Micrococcaceae.g__Rothia.s__Rothia_mucilaginosa	GERD	4.15749	0.0274863
k__Bacteria.p__Bacteroidetes.c__Bacteroidia.o__Bacteroidales.f__Prevotellaceae.g__Prevotella.s__Prevotella_denticola	GERD	3.34347	0.042625
k__Bacteria.p__Bacteroidetes.c__Bacteroidia.o__Bacteroidales.f__Prevotellaceae.g__Prevotella.s__Prevotella_nigrescens	GERD	3.56433	0.0181116
k__Bacteria.p__Bacteroidetes.c__Bacteroidia.o__Bacteroidales.f__Prevotellaceae.g__Prevotella.s__Prevotella_oris	GERD	3.23228	0.0147049
k__Bacteria.p__Firmicutes.c__Bacilli.o__Lactobacillales.f__Streptococcaceae.g__Streptococcus.s__Streptococcus_salivarius	GERD	3.50321	0.0326892
k__Bacteria.p__Firmicutes.c__Bacilli.o__Lactobacillales.f__Streptococcaceae.g__Streptococcus.s__Streptococcus_vestibularis	GERD	3.7695	0.0249653
k__Bacteria.p__Firmicutes.c__Clostridia.o__Clostridiales.f__Clostridiales_Family_XIII_Incertae_Sedis	GERD	3.2207	0.0410509
k__Bacteria.p__Firmicutes.c__Clostridia.o__Clostridiales.f__Clostridiales_Family_XIII_Incertae_Sedis.g__Clostridiales_Family_XIII_Incertae_Sedis_noname	GERD	3.27164	0.0410509
k__Bacteria.p__Firmicutes.c__Clostridia.o__Clostridiales.f__Clostridiales_Family_XIII_Incertae_Sedis.g__Clostridiales_Family_XIII_Incertae_Sedis_noname.s__Eubacterium_infirmum	GERD	3.24288	0.0410509
k__Bacteria.p__Fusobacteria.c__Fusobacteriia.o__Fusobacteriales.f__Leptotrichiaceae	GERD	3.19658	0.0297447
k__Bacteria.p__Fusobacteria.c__Fusobacteriia.o__Fusobacteriales.f__Leptotrichiaceae.g__Leptotrichia	GERD	3.22594	0.0297447
k__Bacteria.p__Fusobacteria.c__Fusobacteriia.o__Fusobacteriales.f__Leptotrichiaceae.g__Leptotrichia.s__Leptotrichia_unclassified	GERD	3.34799	0.0297447
k__Bacteria.p__Fusobacteria.c__Fusobacteriia.o__Fusobacteriales.f__Leptotrichiaceae.g__Leptotrichia.s__Leptotrichia_wadei	GERD	3.36405	0.0410509
k__Bacteria.p__Proteobacteria.c__Gammaproteobacteria.o__Pasteurellales.f__Pasteurellaceae.g__Haemophilus.s__Haemophilus_parahaemolyticus	Normal	4.17325	0.0195476
Cluster 3
Taxa	Group	LDA Score	P-value
k__Bacteria.p__Bacteroidetes.c__Bacteroidia.o__Bacteroidales.f__Prevotellaceae.g__Prevotella	Normal	4.69372	0.0240688
k__Bacteria.p__Actinobacteria.c__Actinobacteria.o__Coriobacteriales	Normal	3.81804	0.042764
k__Bacteria.p__Actinobacteria.c__Actinobacteria.o__Coriobacteriales.f__Coriobacteriaceae	Normal	3.81804	0.042764
k__Bacteria.p__Actinobacteria.c__Actinobacteria.o__Coriobacteriales.f__Coriobacteriaceae.g__Atopobium	Normal	4.06522	0.042764
k__Bacteria.p__Actinobacteria.c__Actinobacteria.o__Coriobacteriales.f__Coriobacteriaceae.g__Atopobium.s__Atopobium_parvulum	Normal	3.69463	0.0240324
k__Bacteria.p__Bacteroidetes	Normal	4.63013	0.0285126
k__Bacteria.p__Bacteroidetes.c__Bacteroidia	Normal	4.63169	0.0336459
k__Bacteria.p__Bacteroidetes.c__Bacteroidia.o__Bacteroidales	Normal	4.63169	0.0336459
k__Bacteria.p__Bacteroidetes.c__Bacteroidia.o__Bacteroidales.f__Prevotellaceae	Normal	4.68615	0.0220814
k__Bacteria.p__Firmicutes.c__Bacilli.o__Bacillales	GERD	3.50196	0.0176525
k__Bacteria.p__Firmicutes.c__Bacilli.o__Bacillales.f__Bacillales_noname	GERD	3.50196	0.0176525
k__Bacteria.p__Firmicutes.c__Bacilli.o__Bacillales.f__Bacillales_noname.g__Gemella	GERD	3.50196	0.0176525
k__Bacteria.p__Proteobacteria	GERD	4.3787	0.0141419
k__Bacteria.p__Proteobacteria.c__Betaproteobacteria.o__Neisseriales	GERD	3.89342	0.0279423
k__Bacteria.p__Proteobacteria.c__Betaproteobacteria.o__Neisseriales.f__Neisseriaceae	GERD	3.89342	0.0279423
k__Bacteria.p__Proteobacteria.c__Betaproteobacteria.o__Neisseriales.f__Neisseriaceae.g__Neisseria	GERD	4.00765	0.0279423
k__Bacteria.p__Proteobacteria.c__Betaproteobacteria.o__Neisseriales.f__Neisseriaceae.g__Neisseria.s__Neisseria_macacae	GERD	3.92244	0.0177895
k__Bacteria.p__Proteobacteria.c__Betaproteobacteria.o__Neisseriales.f__Neisseriaceae.g__Neisseria.s__Neisseria_meningitidis	GERD	3.21353	0.0403543
k__Bacteria.p__Proteobacteria.c__Gammaproteobacteria	GERD	4.29905	0.016951
k__Bacteria.p__Proteobacteria.c__Gammaproteobacteria.o__Pasteurellales	GERD	4.28308	0.016951
k__Bacteria.p__Proteobacteria.c__Gammaproteobacteria.o__Pasteurellales.f__Pasteurellaceae	GERD	4.28308	0.016951
k__Bacteria.p__Proteobacteria.c__Gammaproteobacteria.o__Pasteurellales.f__Pasteurellaceae.g__Haemophilus	GERD	4.27638	0.012898
k__Bacteria.p__Proteobacteria.c__Gammaproteobacteria.o__Pasteurellales.f__Pasteurellaceae.g__Haemophilus.s__Haemophilus_parainfluenzae	GERD	4.05183	0.0309881
k__Bacteria.p__Spirochaetes.c__Spirochaetia.o__Spirochaetales.f__Spirochaetaceae.g__Treponema.s__Treponema_medium	GERD	4.02836	0.0177895

## Sheet: 8
Significant correlations identified in each histological classification using SparCC (Shotgun MetaPhlan2). Only samples designated GM-Y and BE-Y were used for GM and BE analysis.
Normal					GERD					GM					BE
Species 1	Species 2	Correlation	P-value		Species 1	Species 2	Correlation	P-value		Species 1	Species 2	Correlation	P-value		Species 1	Species 2	Correlation	P-value
Rothia dentocariosa	Streptococcus mitis oralis pneumoniae	-0.220941	0.0001		Rothia dentocariosa	Rothia mucilaginosa	0.25187	0.01		Actinomyces graevenitzii	Bacteroidetes oral taxon 274	0.329097	0.0001		Rothia mucilaginosa	Prevotella melaninogenica	-0.535838	0.01
Rothia dentocariosa	Streptococcus parasanguinis	0.210116	0.0001		Rothia dentocariosa	Porphyromonas sp oral taxon 279	-0.222307	0.0001		Actinomyces graevenitzii	Betapapillomavirus 3	0.283246	0.0001		Rothia mucilaginosa	Prevotella salivae	-0.308576	0.01
Rothia mucilaginosa	Veillonella unclassified	0.346808	0.0001		Rothia dentocariosa	Prevotella nanceiensis	-0.222858	0.0001		Actinomyces graevenitzii	Human papillomavirus type 128	0.224504	0.05		Rothia mucilaginosa	Gemella haemolysans	-0.342293	0.05
Rothia mucilaginosa	Haemophilus parainfluenzae	0.417462	0.0001		Rothia dentocariosa	Streptococcus parasanguinis	0.222873	0.0001		Rothia dentocariosa	Eubacterium brachy	-0.264051	0.02		Rothia mucilaginosa	Granulicatella elegans	-0.324603	0.04
Atopobium parvulum	Prevotella histicola	0.307022	0.0001		Rothia dentocariosa	Veillonella parvula	0.207111	0.01		Rothia mucilaginosa	Prevotella nigrescens	-0.615835	0.02		Rothia mucilaginosa	Streptococcus infantis	0.329411	0.03
Atopobium parvulum	Prevotella salivae	0.217701	0.0001		Rothia mucilaginosa	Prevotella pallens	-0.314252	0.0001		Rothia mucilaginosa	Gemella sanguinis	0.302106	0.03		Rothia mucilaginosa	Streptococcus salivarius	0.323445	0.04
Atopobium parvulum	Streptococcus mitis oralis pneumoniae	-0.285657	0.0001		Rothia mucilaginosa	Prevotella salivae	-0.252314	0.0001		Rothia mucilaginosa	Granulicatella adiacens	0.302948	0.05		Rothia mucilaginosa	Veillonella sp oral taxon 780	-0.390458	0.05
Atopobium parvulum	Megasphaera micronuciformis	0.267838	0.0001		Rothia mucilaginosa	Megasphaera micronuciformis	-0.287155	0.01		Rothia mucilaginosa	Granulicatella elegans	0.210918	0.03		Rothia mucilaginosa	Neisseria meningitidis	0.302945	0.03
Atopobium parvulum	Veillonella unclassified	0.206696	0.01		Rothia mucilaginosa	Haemophilus parainfluenzae	0.2931	0.02		Rothia mucilaginosa	Streptococcus parasanguinis	0.446317	0.04		Porphyromonas endodontalis	Gemella haemolysans	-0.239257	0.05
Porphyromonas sp oral taxon 279	Prevotella histicola	-0.217591	0.02		Porphyromonas endodontalis	Prevotella nigrescens	0.211529	0.0001		Rothia mucilaginosa	Parvimonas unclassified	-0.270856	0.04		Porphyromonas endodontalis	Veillonella dispar	0.212729	0.05
Porphyromonas sp oral taxon 279	Prevotella nanceiensis	0.343721	0.0001		Porphyromonas sp oral taxon 279	Prevotella nanceiensis	0.276177	0.0001		Rothia mucilaginosa	Eubacterium brachy	-0.316742	0.02		Porphyromonas endodontalis	Veillonella sp oral taxon 780	-0.286099	0.04
Porphyromonas sp oral taxon 279	Fusobacterium periodonticum	0.235713	0.0001		Porphyromonas sp oral taxon 279	Fusobacterium periodonticum	0.227001	0.0001		Rothia mucilaginosa	Oribacterium sinus	0.211983	0.01		Porphyromonas sp oral taxon 278	Veillonella sp oral taxon 780	0.206518	0.05
Porphyromonas sp oral taxon 279	Neisseria flavescens	0.257862	0.0001		Porphyromonas sp oral taxon 279	Neisseria unclassified	0.204018	0.0001		Rothia mucilaginosa	Veillonella atypica	0.365954	0.01		Porphyromonas sp oral taxon 279	Prevotella histicola	-0.306837	0.05
Porphyromonas sp oral taxon 279	Neisseria unclassified	0.237444	0.0001		Prevotella histicola	Prevotella nanceiensis	-0.254748	0.02		Rothia mucilaginosa	Veillonella dispar	0.454612	0.01		Porphyromonas sp oral taxon 279	Prevotella intermedia	0.224083	0.0001
Prevotella histicola	Prevotella pallens	0.244014	0.01		Prevotella histicola	Prevotella salivae	0.337311	0.0001		Rothia mucilaginosa	Fusobacterium nucleatum	-0.420456	0.03		Porphyromonas sp oral taxon 279	Prevotella nanceiensis	0.509845	0.01
Prevotella histicola	Prevotella salivae	0.397798	0.0001		Prevotella histicola	Streptococcus parasanguinis	0.364389	0.0001		Rothia mucilaginosa	Helicobacter pylori	0.313124	0.03		Porphyromonas sp oral taxon 279	Gemella sanguinis	0.222089	0.0001
Prevotella histicola	Streptococcus mitis oralis pneumoniae	-0.390202	0.0001		Prevotella histicola	Streptococcus salivarius	0.211318	0.0001		Rothia mucilaginosa	Haemophilus parahaemolyticus	0.431729	0.04		Porphyromonas sp oral taxon 279	Streptococcus australis	0.291613	0.02
Prevotella histicola	Megasphaera micronuciformis	0.388162	0.0001		Prevotella histicola	Megasphaera micronuciformis	0.415006	0.0001		Rothia unclassified	Alloprevotella tannerae	0.216298	0.02		Porphyromonas sp oral taxon 279	Streptococcus mitis oralis pneumoniae	-0.529619	0.02
Prevotella histicola	Veillonella atypica	0.411041	0.0001		Prevotella histicola	Veillonella atypica	0.591286	0.0001		Rothia unclassified	Prevotella pleuritidis	0.233579	0.02		Porphyromonas sp oral taxon 279	Streptococcus parasanguinis	-0.465588	0.0001
Prevotella histicola	Veillonella dispar	0.235778	0.0001		Prevotella histicola	Veillonella dispar	0.363101	0.0001		Rothia unclassified	Prevotella veroralis	0.202455	0.0001		Porphyromonas sp oral taxon 279	Peptostreptococcus unclassified	0.246073	0.01
Prevotella histicola	Veillonella unclassified	0.243346	0.01		Prevotella histicola	Veillonella parvula	0.25794	0.01		Rothia unclassified	Streptococcus mitis oralis pneumoniae	-0.292462	0.0001		Porphyromonas sp oral taxon 279	Veillonella atypica	-0.570336	0.0001
Prevotella melaninogenica	Prevotella pallens	0.389896	0.0001		Prevotella histicola	Fusobacterium periodonticum	-0.221831	0.04		Rothia unclassified	Veillonella unclassified	-0.249666	0.0001		Porphyromonas sp oral taxon 279	Veillonella dispar	-0.296263	0.03
Prevotella melaninogenica	Prevotella salivae	0.280151	0.0001		Prevotella histicola	Neisseria flavescens	-0.271424	0.0001		Rothia unclassified	Fusobacterium nucleatum	0.218134	0.0001		Porphyromonas sp oral taxon 279	Fusobacterium periodonticum	0.318696	0.02
Prevotella melaninogenica	Megasphaera micronuciformis	0.281634	0.0001		Prevotella histicola	Neisseria unclassified	-0.214278	0.04		Bifidobacterium dentium	Alloprevotella tannerae	0.217128	0.03		Porphyromonas sp oral taxon 279	Neisseria flavescens	0.331385	0.02
Prevotella melaninogenica	Veillonella atypica	0.260447	0.03		Prevotella histicola	Haemophilus parainfluenzae	-0.253616	0.05		Bifidobacterium dentium	Prevotella oris	0.216002	0.03		Alloprevotella tannerae	Streptococcus salivarius	-0.216508	0.0001
Prevotella melaninogenica	Veillonella unclassified	0.414597	0.01		Prevotella melaninogenica	Prevotella nanceiensis	0.217156	0.05		Bifidobacterium dentium	Streptococcus mitis oralis pneumoniae	-0.256264	0.0001		Alloprevotella tannerae	Veillonella unclassified	0.245713	0.02
Prevotella pallens	Prevotella salivae	0.27887	0.0001		Prevotella melaninogenica	Prevotella pallens	0.32427	0.0001		Atopobium parvulum	Neisseria unclassified	-0.200507	0.03		Alloprevotella unclassified	Prevotella histicola	-0.25862	0.02
Prevotella pallens	Megasphaera micronuciformis	0.396239	0.0001		Prevotella nanceiensis	Streptococcus parasanguinis	-0.255602	0.02		Atopobium parvulum	Haemophilus parahaemolyticus	-0.223445	0.05		Alloprevotella unclassified	Prevotella melaninogenica	0.329876	0.01
Prevotella pallens	Veillonella unclassified	0.219383	0.02		Prevotella nanceiensis	Veillonella atypica	-0.305784	0.0001		Bacteroidetes oral taxon 274	Prevotella oralis	0.245992	0.05		Alloprevotella unclassified	Streptococcus parasanguinis	-0.21162	0.04
Prevotella salivae	Streptococcus mitis oralis pneumoniae	-0.350096	0.0001		Prevotella nanceiensis	Veillonella dispar	-0.254199	0.0001		Bacteroidetes oral taxon 274	Betapapillomavirus 3	0.421169	0.02		Alloprevotella unclassified	Haemophilus paraphrohaemolyticus	-0.215354	0.01
Prevotella salivae	Megasphaera micronuciformis	0.287166	0.0001		Prevotella nanceiensis	Veillonella unclassified	0.251995	0.02		Bacteroidetes oral taxon 274	Human papillomavirus type 128	0.483936	0.0001		Prevotella histicola	Prevotella nanceiensis	-0.239667	0.04
Prevotella salivae	Veillonella atypica	0.380747	0.0001		Prevotella nanceiensis	Fusobacterium periodonticum	0.280101	0.0001		Porphyromonas endodontalis	Alloprevotella tannerae	0.504465	0.05		Prevotella histicola	Capnocytophaga unclassified	-0.213553	0.05
Prevotella salivae	Veillonella unclassified	0.234995	0.0001		Prevotella nanceiensis	Neisseria flavescens	0.215253	0.0001		Porphyromonas endodontalis	Prevotella oris	0.561206	0.01		Prevotella histicola	Actinobacillus unclassified	0.226416	0.04
Gemella haemolysans	Veillonella unclassified	-0.230449	0.0001		Prevotella nanceiensis	Haemophilus parainfluenzae	0.256999	0.03		Porphyromonas endodontalis	Prevotella pleuritidis	0.617855	0.02		Prevotella histicola	Haemophilus paraphrohaemolyticus	0.297914	0.02
Streptococcus mitis oralis pneumoniae	Streptococcus parasanguinis	-0.339266	0.0001		Prevotella pallens	Megasphaera micronuciformis	0.229145	0.02		Porphyromonas endodontalis	Prevotella veroralis	0.25188	0.02		Prevotella intermedia	Veillonella atypica	-0.205378	0.0001
Streptococcus mitis oralis pneumoniae	Megasphaera micronuciformis	-0.336758	0.0001		Prevotella salivae	Streptococcus mitis oralis pneumoniae	-0.243432	0.02		Porphyromonas endodontalis	Streptococcus mitis oralis pneumoniae	-0.706658	0.02		Prevotella melaninogenica	Prevotella pallens	0.488634	0.0001
Streptococcus mitis oralis pneumoniae	Veillonella atypica	-0.289942	0.0001		Prevotella salivae	Megasphaera micronuciformis	0.367953	0.0001		Porphyromonas endodontalis	Catonella morbi	0.213672	0.03		Prevotella melaninogenica	Prevotella salivae	0.293148	0.0001
Streptococcus mitis oralis pneumoniae	Veillonella unclassified	-0.422035	0.0001		Prevotella salivae	Veillonella atypica	0.363866	0.0001		Porphyromonas endodontalis	Dialister invisus	0.227185	0.04		Prevotella melaninogenica	Prevotella veroralis	0.272051	0.04
Streptococcus parasanguinis	Streptococcus salivarius	0.20106	0.0001		Prevotella salivae	Veillonella dispar	0.239857	0.0001		Porphyromonas endodontalis	Fusobacterium nucleatum	0.359812	0.05		Prevotella melaninogenica	Granulicatella elegans	0.28867	0.04
Streptococcus parasanguinis	Veillonella atypica	0.203215	0.01		Granulicatella elegans	Megasphaera micronuciformis	-0.202788	0.01		Porphyromonas endodontalis	Treponema maltophilum	0.428252	0.0001		Prevotella melaninogenica	Streptococcus salivarius	-0.431494	0.0001
Streptococcus parasanguinis	Veillonella dispar	0.210364	0.0001		Streptococcus mitis oralis pneumoniae	Megasphaera micronuciformis	-0.311441	0.0001		Porphyromonas endodontalis	Treponema socranskii	0.364862	0.05		Prevotella melaninogenica	Veillonella parvula	0.441216	0.01
Streptococcus parasanguinis	Veillonella parvula	0.226292	0.01		Streptococcus mitis oralis pneumoniae	Veillonella unclassified	-0.408678	0.01		Porphyromonas sp oral taxon 279	Alloprevotella tannerae	-0.537453	0.05		Prevotella melaninogenica	Neisseria meningitidis	-0.344377	0.01
Solobacterium moorei	Megasphaera micronuciformis	0.203496	0.0001		Streptococcus parasanguinis	Streptococcus salivarius	0.225244	0.0001		Porphyromonas sp oral taxon 279	Prevotella nanceiensis	0.478025	0.04		Prevotella melaninogenica	Haemophilus parahaemolyticus	-0.290409	0.0001
Megasphaera micronuciformis	Veillonella atypica	0.255784	0.0001		Streptococcus parasanguinis	Megasphaera micronuciformis	0.30148	0.0001		Porphyromonas sp oral taxon 279	Prevotella pallens	0.659508	0.0001		Prevotella nanceiensis	Streptococcus australis	0.264627	0.01
Megasphaera micronuciformis	Veillonella unclassified	0.256205	0.01		Streptococcus parasanguinis	Veillonella atypica	0.387036	0.0001		Porphyromonas sp oral taxon 279	Prevotella veroralis	-0.210248	0.03		Prevotella nanceiensis	Streptococcus infantis	0.245553	0.02
Veillonella atypica	Veillonella dispar	0.256686	0.0001		Streptococcus parasanguinis	Veillonella dispar	0.203891	0.0001		Porphyromonas sp oral taxon 279	Anaeroglobus geminatus	-0.21326	0.05		Prevotella nanceiensis	Streptococcus mitis oralis pneumoniae	-0.383915	0.02
Veillonella unclassified	Haemophilus parainfluenzae	0.262624	0.02		Streptococcus salivarius	Veillonella atypica	0.231463	0.0001		Porphyromonas sp oral taxon 279	Veillonella unclassified	0.675081	0.0001		Prevotella nanceiensis	Streptococcus parasanguinis	-0.417722	0.0001
Actinobacillus unclassified	Haemophilus parahaemolyticus	0.229226	0.0001		Streptococcus vestibularis	Veillonella unclassified	-0.270162	0.0001		Porphyromonas sp oral taxon 279	Fusobacterium periodonticum	0.313639	0.03		Prevotella nanceiensis	Megasphaera micronuciformis	-0.234173	0.01
Haemophilus haemolyticus	Haemophilus influenzae	0.20047	0.0001		Megasphaera micronuciformis	Veillonella atypica	0.440848	0.0001		Alloprevotella rava	Eggerthia catenaformis	0.205101	0.0001		Prevotella nanceiensis	Veillonella atypica	-0.363297	0.01
					Megasphaera micronuciformis	Veillonella dispar	0.255281	0.0001		Alloprevotella tannerae	Prevotella loescheii	0.263311	0.03		Prevotella nanceiensis	Veillonella dispar	-0.296829	0.0001
					Megasphaera micronuciformis	Veillonella unclassified	0.227398	0.05		Alloprevotella tannerae	Prevotella melaninogenica	-0.51403	0.02		Prevotella nanceiensis	Fusobacterium periodonticum	0.223828	0.05
					Veillonella atypica	Veillonella dispar	0.380358	0.0001		Alloprevotella tannerae	Prevotella nanceiensis	-0.569433	0.01		Prevotella nanceiensis	Neisseria flavescens	0.273124	0.01
					Veillonella atypica	Veillonella parvula	0.248272	0.02		Alloprevotella tannerae	Prevotella nigrescens	0.406213	0.04		Prevotella nigrescens	Prevotella pallens	0.260062	0.04
					Veillonella atypica	Fusobacterium periodonticum	-0.215147	0.03		Alloprevotella tannerae	Prevotella pleuritidis	0.623472	0.0001		Prevotella pallens	Prevotella salivae	0.216909	0.01
					Veillonella atypica	Neisseria flavescens	-0.354067	0.0001		Alloprevotella tannerae	Prevotella veroralis	0.230147	0.05		Prevotella pallens	Prevotella veroralis	0.228134	0.03
					Veillonella atypica	Neisseria unclassified	-0.244154	0.02		Alloprevotella tannerae	Gemella sanguinis	-0.211269	0.03		Prevotella pallens	Veillonella dispar	0.332723	0.0001
					Veillonella atypica	Haemophilus parainfluenzae	-0.337185	0.0001		Alloprevotella tannerae	Streptococcus australis	-0.254343	0.03		Prevotella pallens	Neisseria meningitidis	-0.205311	0.03
					Veillonella dispar	Fusobacterium periodonticum	-0.203834	0.0001		Alloprevotella tannerae	Streptococcus vestibularis	-0.245426	0.02		Prevotella salivae	Veillonella parvula	0.213392	0.04
					Veillonella dispar	Neisseria flavescens	-0.26726	0.0001		Alloprevotella tannerae	Dialister invisus	0.299667	0.0001		Prevotella salivae	Veillonella sp oral taxon 780	0.248808	0.02
					Veillonella dispar	Haemophilus parainfluenzae	-0.206724	0.03		Alloprevotella tannerae	Veillonella parvula	-0.368049	0.04		Prevotella salivae	Neisseria meningitidis	-0.219011	0.0001
					Veillonella parvula	Fusobacterium periodonticum	-0.223573	0.01		Alloprevotella tannerae	Veillonella unclassified	-0.723591	0.0001		Capnocytophaga unclassified	Streptococcus parasanguinis	-0.20435	0.02
					Veillonella unclassified	Fusobacterium periodonticum	0.27787	0.01		Alloprevotella tannerae	Fusobacterium nucleatum	0.392444	0.02		Gemella haemolysans	Gemella unclassified	0.254673	0.0001
					Fusobacterium periodonticum	Haemophilus parainfluenzae	0.21008	0.02		Alloprevotella tannerae	Neisseria flavescens	-0.309825	0.04		Gemella haemolysans	Streptococcus infantis	-0.291182	0.0001
					Neisseria flavescens	Haemophilus parainfluenzae	0.24778	0.0001		Alloprevotella tannerae	Haemophilus parainfluenzae	-0.537411	0.03		Gemella haemolysans	Peptostreptococcus unclassified	-0.20272	0.03
					Neisseria unclassified	Haemophilus parainfluenzae	0.211131	0.01		Prevotella disiens	Prevotella oris	0.204188	0.0001		Gemella haemolysans	Veillonella atypica	0.386996	0.01
										Prevotella disiens	Streptococcus mitis oralis pneumoniae	-0.20949	0.02		Gemella haemolysans	Fusobacterium periodonticum	-0.207645	0.05
										Prevotella loescheii	Prevotella pleuritidis	0.254984	0.03		Gemella haemolysans	Haemophilus parainfluenzae	-0.490816	0.01
										Prevotella melaninogenica	Gemella sanguinis	0.255769	0.03		Gemella haemolysans	Human herpesvirus 4	0.231624	0.05
										Prevotella nanceiensis	Prevotella nigrescens	-0.423607	0.04		Gemella unclassified	Streptococcus mitis oralis pneumoniae	0.317114	0.05
										Prevotella nanceiensis	Prevotella pallens	0.467758	0.04		Gemella unclassified	Veillonella atypica	0.298187	0.01
										Prevotella nanceiensis	Prevotella pleuritidis	-0.539576	0.02		Gemella unclassified	Veillonella parvula	-0.222195	0.04
										Prevotella nanceiensis	Prevotella salivae	0.242485	0.04		Gemella unclassified	Haemophilus parainfluenzae	-0.337221	0.02
										Prevotella nanceiensis	Prevotella veroralis	-0.232635	0.0001		Gemella unclassified	Human herpesvirus 4	0.258101	0.01
										Prevotella nanceiensis	Streptococcus australis	0.252066	0.04		Granulicatella adiacens	Veillonella sp oral taxon 780	0.291998	0.0001
										Prevotella nanceiensis	Streptococcus infantis	0.373371	0.05		Granulicatella adiacens	Veillonella unclassified	-0.239297	0.03
										Prevotella nanceiensis	Solobacterium moorei	0.282632	0.03		Granulicatella adiacens	Aggregatibacter segnis	0.201068	0.0001
										Prevotella nanceiensis	Veillonella unclassified	0.637153	0.02		Granulicatella elegans	Veillonella parvula	0.278945	0.01
										Prevotella nanceiensis	Haemophilus parainfluenzae	0.512462	0.05		Granulicatella elegans	Veillonella sp oral taxon 780	0.487257	0.0001
										Prevotella nigrescens	Prevotella pleuritidis	0.492559	0.02		Granulicatella elegans	Veillonella unclassified	-0.348872	0.0001
										Prevotella nigrescens	Prevotella veroralis	0.21277	0.01		Streptococcus australis	Streptococcus parasanguinis	-0.223025	0.02
										Prevotella nigrescens	Streptococcus parasanguinis	-0.305106	0.05		Streptococcus australis	Veillonella atypica	-0.265332	0.01
										Prevotella nigrescens	Eubacterium brachy	0.325754	0.0001		Streptococcus australis	Haemophilus parainfluenzae	0.211252	0.03
										Prevotella nigrescens	Oribacterium sinus	-0.203263	0.0001		Streptococcus infantis	Streptococcus mitis oralis pneumoniae	-0.344568	0.01
										Prevotella nigrescens	Filifactor alocis	0.212142	0.0001		Streptococcus infantis	Streptococcus parasanguinis	-0.359891	0.0001
										Prevotella nigrescens	Bulleidia extructa	0.214208	0.03		Streptococcus infantis	Veillonella atypica	-0.376839	0.01
										Prevotella nigrescens	Veillonella atypica	-0.309551	0.01		Streptococcus infantis	Veillonella unclassified	0.347795	0.03
										Prevotella nigrescens	Veillonella unclassified	-0.498223	0.04		Streptococcus infantis	Fusobacterium periodonticum	0.234718	0.01
										Prevotella nigrescens	Fusobacterium nucleatum	0.30775	0.04		Streptococcus infantis	Neisseria flavescens	0.224016	0.04
										Prevotella nigrescens	Aggregatibacter aphrophilus	0.279956	0.01		Streptococcus infantis	Haemophilus parainfluenzae	0.46845	0.0001
										Prevotella nigrescens	Haemophilus parainfluenzae	-0.477715	0.04		Streptococcus mitis oralis pneumoniae	Streptococcus parasanguinis	0.615669	0.0001
										Prevotella oralis	Haemophilus haemolyticus	-0.251161	0.03		Streptococcus mitis oralis pneumoniae	Streptococcus salivarius	0.402525	0.01
										Prevotella oralis	Human papillomavirus type 128	0.28466	0.01		Streptococcus mitis oralis pneumoniae	Veillonella atypica	0.575801	0.02
										Prevotella oris	Prevotella pleuritidis	0.566561	0.03		Streptococcus mitis oralis pneumoniae	Neisseria flavescens	-0.336795	0.03
										Prevotella oris	Prevotella veroralis	0.266984	0.02		Streptococcus mitis oralis pneumoniae	Haemophilus parahaemolyticus	0.248891	0.01
										Prevotella oris	Streptococcus mitis oralis pneumoniae	-0.54525	0.03		Streptococcus mitis oralis pneumoniae	Haemophilus parainfluenzae	-0.593231	0.01
										Prevotella oris	Anaeroglobus geminatus	0.205416	0.04		Streptococcus parasanguinis	Streptococcus salivarius	0.389545	0.01
										Prevotella oris	Veillonella unclassified	-0.49262	0.02		Streptococcus parasanguinis	Peptostreptococcus unclassified	-0.231878	0.02
										Prevotella oris	Treponema maltophilum	0.47695	0.0001		Streptococcus parasanguinis	Veillonella atypica	0.519033	0.0001
										Prevotella oris	Treponema socranskii	0.341665	0.03		Streptococcus parasanguinis	Fusobacterium periodonticum	-0.270276	0.0001
										Prevotella pallens	Streptococcus australis	0.244093	0.02		Streptococcus parasanguinis	Neisseria flavescens	-0.302128	0.0001
										Prevotella pallens	Veillonella unclassified	0.612134	0.01		Streptococcus parasanguinis	Haemophilus parainfluenzae	-0.459169	0.01
										Prevotella pallens	Fusobacterium periodonticum	0.26528	0.05		Streptococcus salivarius	Neisseria meningitidis	0.258819	0.0001
										Prevotella pleuritidis	Prevotella veroralis	0.288113	0.01		Streptococcus salivarius	Haemophilus parahaemolyticus	0.233383	0.0001
										Prevotella pleuritidis	Gemella sanguinis	-0.277725	0.01		Peptostreptococcus unclassified	Veillonella atypica	-0.211474	0.04
										Prevotella pleuritidis	Granulicatella unclassified	-0.27474	0.02		Megasphaera micronuciformis	Veillonella dispar	0.204824	0.02
										Prevotella pleuritidis	Eubacterium brachy	0.316904	0.02		Megasphaera micronuciformis	Haemophilus influenzae	0.212726	0.05
										Prevotella pleuritidis	Dialister invisus	0.232113	0.03		Veillonella atypica	Fusobacterium periodonticum	-0.354384	0.0001
										Prevotella pleuritidis	Veillonella unclassified	-0.614197	0.02		Veillonella atypica	Neisseria flavescens	-0.294662	0.03
										Prevotella pleuritidis	Fusobacterium nucleatum	0.53941	0.01		Veillonella atypica	Haemophilus parainfluenzae	-0.599153	0.0001
										Prevotella pleuritidis	Haemophilus parainfluenzae	-0.490135	0.05		Veillonella atypica	Human herpesvirus 4	0.358224	0.01
										Prevotella pleuritidis	Treponema maltophilum	0.435541	0.03		Veillonella parvula	Veillonella sp oral taxon 780	0.40156	0.0001
										Prevotella pleuritidis	Treponema socranskii	0.399378	0.03		Veillonella parvula	Veillonella unclassified	-0.304904	0.05
										candidate division TM7 single cell isolate TM7c	Ralstonia pickettii	-0.207006	0.0001		Veillonella parvula	Human herpesvirus 4	-0.229833	0.04
										Gemella haemolysans	Veillonella parvula	0.230968	0.03		Veillonella sp oral taxon 780	Veillonella unclassified	-0.48556	0.01
										Gemella haemolysans	Neisseria unclassified	0.284712	0.02		Veillonella sp oral taxon 780	Aggregatibacter segnis	0.249079	0.0001
										Gemella sanguinis	Veillonella unclassified	0.236661	0.04		Veillonella unclassified	Fusobacterium periodonticum	0.315232	0.01
										Gemella sanguinis	Haemophilus parainfluenzae	0.248467	0.03		Fusobacterium periodonticum	Haemophilus parainfluenzae	0.340334	0.02
										Gemella unclassified	Haemophilus parainfluenzae	-0.202224	0.02		Neisseria flavescens	Haemophilus parainfluenzae	0.332294	0.0001
										Granulicatella adiacens	Haemophilus influenzae	-0.206963	0.01		Actinobacillus unclassified	Haemophilus paraphrohaemolyticus	0.343526	0.0001
										Granulicatella elegans	Eubacterium brachy	-0.211556	0.0001		Actinobacillus unclassified	Streptococcus phage EJ 1	0.205933	0.05
										Granulicatella unclassified	Haemophilus parahaemolyticus	0.216827	0.02		Haemophilus haemolyticus	Haemophilus influenzae	0.388104	0.0001
										Granulicatella unclassified	Haemophilus parainfluenzae	0.316716	0.0001		Haemophilus parainfluenzae	Human herpesvirus 4	-0.371477	0.02
										Streptococcus australis	Streptococcus infantis	0.227767	0.01
										Streptococcus infantis	Veillonella atypica	0.206574	0.04
										Streptococcus infantis	Haemophilus parainfluenzae	0.426336	0.03
										Streptococcus mitis oralis pneumoniae	Streptococcus salivarius	-0.206576	0.04
										Streptococcus mitis oralis pneumoniae	Peptostreptococcus stomatis	0.240605	0.04
										Streptococcus mitis oralis pneumoniae	Solobacterium moorei	0.273253	0.03
										Streptococcus mitis oralis pneumoniae	Treponema maltophilum	-0.484661	0.02
										Streptococcus parasanguinis	Parvimonas unclassified	-0.201867	0.03
										Streptococcus parasanguinis	Peptostreptococcus unclassified	-0.205706	0.0001
										Streptococcus parasanguinis	Veillonella atypica	0.211835	0.04
										Streptococcus parasanguinis	Veillonella dispar	0.243323	0.04
										Streptococcus parasanguinis	Haemophilus parahaemolyticus	0.355652	0.0001
										Streptococcus pseudopneumoniae	Veillonella parvula	0.254629	0.01
										Streptococcus pseudopneumoniae	Neisseria unclassified	0.284486	0.0001
										Parvimonas unclassified	Fusobacterium nucleatum	0.257441	0.0001
										Eubacterium saphenum	Kingella unclassified	-0.229353	0.0001
										Filifactor alocis	Leptotrichia unclassified	-0.213948	0.0001
										Bulleidia extructa	Fusobacterium nucleatum	0.23715	0.0001
										Solobacterium moorei	Haemophilus parahaemolyticus	-0.287782	0.0001
										Dialister invisus	Veillonella unclassified	-0.251658	0.01
										Veillonella parvula	Neisseria sicca	0.26998	0.02
										Veillonella parvula	Neisseria unclassified	0.462169	0.02
										Veillonella parvula	Haemophilus haemolyticus	0.328777	0.03
										Veillonella parvula	Haemophilus parahaemolyticus	0.364791	0.05
										Veillonella unclassified	Fusobacterium nucleatum	-0.435543	0.02
										Veillonella unclassified	Thiomonas unclassified	-0.251669	0.01
										Veillonella unclassified	Haemophilus parainfluenzae	0.692616	0.01
										Fusobacterium nucleatum	Treponema maltophilum	0.266618	0.04
										Thiomonas unclassified	Haemophilus parainfluenzae	-0.212234	0.02
										Neisseria sicca	Neisseria unclassified	0.3316	0.01
										Neisseria unclassified	Campylobacter concisus	-0.244207	0.02
										Treponema maltophilum	Treponema socranskii	0.287534	0.04
										Betapapillomavirus 3	Human papillomavirus type 128	0.395329	0.02

## Sheet: 9
PERMANOVA on Bray-Curtis resemblance matrix following square-root transformation of relative abundances.
KEGG pathways (level 3)
Disease
Groups	t	P(Perm)	Permutations	Den.df
Normal, GERD	0.78	0.75	998	77
Normal, GM	1.3	0.14	999	54
Normal, BE	0.84	0.57	997	54
GERD, GM	1.2	0.19	997	33
GERD, BE	1.1	0.27	999	33
GM, BE	1.3	0.12	414	10
MetaCyc pathways
Disease
Groups	t	P(Perm)	Permutations	Den.df
Normal, GERD	0.91	0.48	996	77
Normal, GM	0.84	0.53	999	54
Normal, BE	0.64	0.91	997	54
GERD, GM	0.7	0.89	998	33
GERD, BE	0.87	0.55	997	33
GM, BE	0.96	0.42	399	10

## Sheet: 10
Functional differences across disease (LEfSe) using both KEGG (level 3) and MetaCyc pathway relative abundances.
Pathway abundances were generated using HUMANn2.
KEGG pathways					MetaCyc pathways
Normal vs GERD					Normal vs GERD
Pathway	Group	LDA Score	P-value		Pathway	Group	LDA Score	P-value
-					ANAEROFRUCAT_PWY_homolacticfermentation	GERD	2.64403	0.0184839
					PWY_5484_glycolysisII_fromfructose6_phosphate_	GERD	2.61503	0.0389511
Normal vs GERD (within subjects classified as PPI NO)					HEXITOLDEGSUPER_PWY_superpathwayofhexitoldegradation_bacteria_	GERD	2.51164	0.00559715
Pathway	Group	LDA Score	P-value		PWY_5920_superpathwayofhemebiosynthesisfromglycine	GERD	2.43366	0.0277672
ko00240_Pyrimidinemetabolism	Normal	2.74127	0.012474		PWY0_1415_superpathwayofhemebiosynthesisfromuroporphyrinogen_III	GERD	2.39009	0.0474143
ko00230_Purinemetabolism	Normal	2.52273	0.00952189
					Normal vs GERD (within subjects classified as PPI NO)
Normal vs BE					Pathway	Group	LDA Score	P-value
Pathway	Group	LDA Score	P-value		ANAEROFRUCAT_PWY_homolacticfermentation	GERD	2.76073	0.0228862
-					ARGSYNBSUB_PWY_L_argininebiosynthesisII_acetylcycle_	GERD	2.55166	0.041784
					POLYAMSYN_PWY_superpathwayofpolyaminebiosynthesisI	Normal	2.48458	0.0169555
Normal vs GM					PWY_5154_L_argininebiosynthesisIII_viaN_acetyl_L_citrulline_	GERD	2.48374	0.0414572
Pathway	Group	LDA Score	P-value		PWY_7196_superpathwayofpyrimidineribonucleosidessalvage	Normal	2.29292	0.0477185
ko00040_Pentoseandglucuronateinterconversions	GM	2.58145	0.0498816		PRPP_PWY_superpathwayofhistidine_purine_andpyrimidinebiosynthesis	Normal	2.17256	0.0477185
ko00072_Synthesisanddegradationofketonebodies	GM	2.80978	0.00389242		PWY_5690_TCAcycleII_plantsandfungi_	Normal	2.11716	0.0325316
ko00230_Purinemetabolism	Normal	2.57129	0.0137538
ko00240_Pyrimidinemetabolism	Normal	2.82116	0.00807149		Normal vs BE
ko00260_Glycine_serineandthreoninemetabolism	Normal	2.64163	0.0278976		Pathway	Group	LDA Score	P-value
ko00300_Lysinebiosynthesis	Normal	2.863	0.0227149		PWY_5971_palmitatebiosynthesisII_bacteriaandplants_	Normal	2.978	0.0472173
ko00523_Polyketidesugarunitbiosynthesis	GM	3.03998	0.0322789		PWY_6284_superpathwayofunsaturatedfattyacidsbiosynthesis_E_coli_	Normal	2.54743	0.0472173
ko00562_Inositolphosphatemetabolism	GM	2.75786	0.0121967		P122_PWY_heterolacticfermentation	BE	2.53994	0.00880582
ko00750_VitaminB6metabolism	Normal	2.82992	0.0440842		GLUDEG_I_PWY_GABAshunt	BE	2.32432	0.00389242
ko00790_Folatebiosynthesis	Normal	2.95701	0.0137538		PWY_5173_superpathwayofacetyl_CoAbiosynthesis	BE	2.3233	0.0380585
ko00900_Terpenoidbackbonebiosynthesis	Normal	2.88272	0.0183902		PWY_5367_petroselinatebiosynthesis	Normal	2.26461	0.0472173
ko00920_Sulfurmetabolism	GM	3.36591	0.00502623		P161_PWY_acetylenedegradation	BE	2.1973	0.0139024
ko00930_Caprolactamdegradation	GM	2.75455	0.00389242
ko00970_Aminoacyl_tRNAbiosynthesis	Normal	3.08835	0.00541053		Normal vs GM
ko03420_Nucleotideexcisionrepair	Normal	2.67144	0.0298381		Pathway	Group	LDA Score	P-value
ko03440_Homologousrecombination	Normal	2.76178	0.0413723		GLYCOL_GLYOXDEG_PWY_superpathwayofglycolmetabolismanddegradation	GM	2.05937	0.00389242
ko04112_Cellcycle_Caulobacter	Normal	2.9265	0.0499598		HEXITOLDEGSUPER_PWY_superpathwayofhexitoldegradation_bacteria_	GM	2.56948	0.038597
ko04621_NOD_likereceptorsignalingpathway	GM	2.44968	0.00206106		METHGLYUT_PWY_superpathwayofmethylglyoxaldegradation	GM	2.67173	0.00247693
ko04626_Plant_pathogeninteraction	Normal	2.15214	0.0413723		OANTIGEN_PWY_O_antigenbuildingblocksbiosynthesis_E_coli_	GM	2.84482	0.0413723
					P441_PWY_superpathwayofN_acetylneuraminatedegradation	GM	2.57923	0.0385619
GERD vs BE					PWY_5083_NAD_NADHphosphorylationanddephosphorylation	GM	2.2548	0.0485393
Pathway	Group	LDA Score	P-value		PWY_5345_superpathwayofL_methioninebiosynthesis_bysulfhydrylation_	GM	2.5965	0.00942026
ko00250_Alanine_aspartateandglutamatemetabolism	GERD	3.89853	0.0333363		PWY_5690_TCAcycleII_plantsandfungi_	Normal	2.46608	0.028075
					PWY_6700_queuosinebiosynthesis	Normal	3.07512	0.0278976
GERD vs GM					PWY0_845_superpathwayofpyridoxal5_phosphatebiosynthesisandsalvage	GM	2.68071	0.0473126
Pathway	Group	LDA Score	P-value		PYRIDOXSYN_PWY_pyridoxal5_phosphatebiosynthesisI	GM	2.54544	0.0443999
ko00040_Pentoseandglucuronateinterconversions	GM	2.68957	0.0285929		SO4ASSIM_PWY_sulfatereductionI_assimilatory_	GM	2.22275	0.0300733
ko00072_Synthesisanddegradationofketonebodies	GM	2.73207	0.0279146		SULFATE_CYS_PWY_superpathwayofsulfateassimilationandcysteinebiosynthesis	GM	2.54379	0.0197108
ko00230_Purinemetabolism	GERD	2.47165	0.0488846
ko00240_Pyrimidinemetabolism	GERD	2.66897	0.00863622		GERD vs BE
ko00311_Penicillinandcephalosporinbiosynthesis	GM	2.48361	0.0255908		Pathway	Group	LDA Score	P-value
ko00620_Pyruvatemetabolism	GERD	2.41548	0.0396733		PWY_5971_palmitatebiosynthesisII_bacteriaandplants_	GERD	2.94278	0.0490124
ko00790_Folatebiosynthesis	GERD	2.9133	0.0142439		PWY0_781_aspartatesuperpathway	GERD	2.74271	0.0327295
ko00900_Terpenoidbackbonebiosynthesis	GERD	2.82642	0.0396733		ARO_PWY_chorismatebiosynthesisI	GERD	2.65596	0.0440762
ko00920_Sulfurmetabolism	GM	3.31141	0.0402891		PWY_5154_L_argininebiosynthesisIII_viaN_acetyl_L_citrulline_	GERD	2.61878	0.020179
ko00930_Caprolactamdegradation	GM	2.73057	0.0279146		COMPLETE_ARO_PWY_superpathwayofaromaticaminoacidbiosynthesis	GERD	2.61428	0.0440762
ko00970_Aminoacyl_tRNAbiosynthesis	GERD	3.02978	0.01113		GLYCOGENSYNTH_PWY_glycogenbiosynthesisI_fromADP_D_Glucose_	GERD	2.55906	0.0256011
ko00983_Drugmetabolism_otherenzymes	GM	3.22054	0.0279146		P122_PWY_heterolacticfermentation	BE	2.51931	0.0176789
ko01055_Biosynthesisofvancomycingroupantibiotics	GERD	3.3017	0.0488846		PWY_6284_superpathwayofunsaturatedfattyacidsbiosynthesis_E_coli_	GERD	2.43176	0.0490124
ko03420_Nucleotideexcisionrepair	GERD	2.51584	0.0396733		PWY_5173_superpathwayofacetyl_CoAbiosynthesis	BE	2.419	0.0163596
ko04621_NOD_likereceptorsignalingpathway	GM	2.41659	0.00183343		PWY_7279_aerobicrespirationII_cytochromec__yeast_	GERD	2.30312	0.0444027
					GLUDEG_I_PWY_GABAshunt	BE	2.24424	0.0279146
					P161_PWY_acetylenedegradation	BE	2.20796	0.0261493
					PWY_5367_petroselinatebiosynthesis	GERD	2.01626	0.0490124
					GERD vs GM
					Pathway	Group	LDA Score	P-value
					PWY_6317_galactosedegradationI_Leloirpathway_	GM	2.93333	0.00863622
					PWY66_422_D_galactosedegradationV_Leloirpathway_	GM	2.88915	0.00863622
					PWY_5345_superpathwayofL_methioninebiosynthesis_bysulfhydrylation_	GM	2.59178	0.0328397
					METHGLYUT_PWY_superpathwayofmethylglyoxaldegradation	GM	2.56446	0.0203458
					GLYCOL_GLYOXDEG_PWY_superpathwayofglycolmetabolismanddegradation	GM	2.35373	0.0279146
					POLYAMINSYN3_PWY_superpathwayofpolyaminebiosynthesisII	GM	2.2992	0.0279146
					GLUCARDEG_PWY_D_glucaratedegradationI	GM	2.27449	0.0279146
					PWY_5101_L_isoleucinebiosynthesisII	GM	2.1039	0.0279146
