# Supplementary material for: Signatures within the esophageal microbiome are associated with host genetics, age, and disease
Source: Microbiome. 2018 Dec 17;6:227. doi: 10.1186/s40168-018-0611-4 (PMC6297961; doi:10.1186/s40168-018-0611-4)
Supplement: Supplementary file 4 — Host genetic variations and the esophageal microbiome. (XLSX 59 kb) [file 40168_2018_611_MOESM4_ESM.xlsx]

## Sheet: 1
SNPs identified from shotgun data using MicrobiomeGWAS (Cutoff: Depth of Coverage (Dp)=2; Number of Samples=50)
SNPs detected with GATK were associated with species relative abundances identified with MetaPhlan2.
Chromosome	Location	Wild-type	Mutant	MAF	P-value	RS_ID	Gene	Type
1	88825290	A	T	0.108696	0.018671	rs6682490	LINC01364;PKN2-AS1	intergenic
1	120563803	T	G	0.478873	0.00861736	rs327202	NOTCH2	intronic
1	142538909	C	T	0.0618557	0.0111511	rs796078340	NONE;ANKRD20A12P	intergenic
1	142654177	*	G	0.147059	0.0225398	.	NONE;ANKRD20A12P	intergenic
1	142654198	*	CA	0.152941	0.0352004	.	NONE;ANKRD20A12P	intergenic
1	143180768	T	G	0.172414	0.0257739	rs79153215	LOC102723769	ncRNA_intronic
1	143537414	A	G	0.056701	0.0471472	rs141988254	LOC102723769;MIR6077	intergenic
1	145016034	AC	A	0.0595238	0.0365518	rs368490245	LOC100996724	ncRNA_intronic
1	247952608	T	G	0.0714286	0.0248702	rs2387384	OR1C1;OR14A16	intergenic
2	21931561	C	A	0.0519481	0.00625406	rs4611672	LINC01822	ncRNA_intronic
2	21937104	A	C	0.0506329	0.0382604	rs79538725	LINC01822;LINC01884	intergenic
2	87593093	T	A	0.190141	0.0463534	rs12105330	MIR4771-2;CYTOR	intergenic
2	91771002	T	C	0.0941176	0.0162772	rs2599155	NONE;LOC654342	intergenic
2	91772668	T	G	0.425373	0.0312349	rs2263883	NONE;LOC654342	intergenic
2	91788551	C	T	0.210938	0.0333141	rs2443355	NONE;LOC654342	intergenic
2	97834734	G	A	0.40625	0.0246704	rs201169969	ANKRD36	intronic
2	97834737	G	A	0.392405	0.0319769	rs199693299	ANKRD36	intronic
2	133007249	T	C	0.264706	0.0405479	rs57789457	ANKRD30BL	ncRNA_intronic
2	133007250	G	A	0.264706	0.0405479	rs59472557	ANKRD30BL	ncRNA_intronic
2	162638463	A	G	0.0526316	0.00102941	rs11896941	SLC4A10	intronic
3	76014630	T	C	0.0957447	0.0318891	rs13089638	ZNF717;ROBO2	intergenic
3	76014650	A	G	0.114943	0.0125668	rs13088355	ZNF717;ROBO2	intergenic
3	77829966	C	G	0.150794	0.0233821	rs73843785	ROBO2;LINC02077	intergenic
3	78446605	A	G	0.105634	0.0217713	rs12492061	LINC02077;ROBO1	intergenic
3	118213200	T	A	0.0985915	0.0401751	rs2946816	LINC02024;LOC105374060	intergenic
4	42886465	T	C	0.0753425	0.0457901	rs28827521	ATP8A1;GRXCR1	intergenic
4	42886480	G	A	0.0743243	0.0404928	rs28861725	ATP8A1;GRXCR1	intergenic
4	47338802	A	G	0.0512821	0.0484723	rs4695217	GABRB1	intronic
4	49222060	C	G	0.0526316	0.0135089	rs534136827	CWH43;NONE	intergenic
4	49223441	G	C	0.0886076	0.04401	rs149402021	CWH43;NONE	intergenic
4	144926469	T	C	0.402985	0.0232205	rs5011360	GYPB	intronic
4	190667627	A	C	0.45	0.0227683	rs6826225	LOC105379514;LINC01596	intergenic
5	21544817	T	G	0.335616	0.03287	rs7714828	GUSBP1	ncRNA_intronic
5	21564264	T	G	0.431034	0.0337328	rs12516465	GUSBP1	ncRNA_intronic
5	21566832	G	C	0.453333	0.0450915	rs59830747	GUSBP1	ncRNA_intronic
5	111201093	C	A	0.0625	0.0444701	rs57227445	NREP	intronic
6	57246785	A	C	0.446154	0.0124435	rs62415470	PRIM2	intronic
6	57248462	C	G	0.467105	0.00416394	rs9464460	PRIM2	intronic
6	57249234	A	G	0.473333	0.0101749	rs13213050	PRIM2	intronic
6	57258175	G	A	0.398649	0.0438047	rs113870483	PRIM2	intronic
6	57259004	A	G	0.444444	0.00780338	rs4712157	PRIM2	intronic
6	57375311	T	C	0.220588	0.0144684	rs6904646	PRIM2	intronic
6	57397053	T	C	0.483333	0.0141367	rs4989556	PRIM2	intronic
6	57408344	C	T	0.4375	0.0229214	rs516726	PRIM2	intronic
6	57408974	T	C	0.457143	0.00516787	rs490141	PRIM2	intronic
6	57412088	A	G	0.475	0.00403811	rs1474993	PRIM2	intronic
6	57412111	A	G	0.474026	0.0135529	rs1474992	PRIM2	intronic
6	57414160	C	T	0.465753	0.0437498	rs6459246	PRIM2	intronic
6	57414892	T	C	0.492537	0.0168682	rs493439	PRIM2	intronic
6	57417647	T	C	0.467532	0.0411152	rs78798413	PRIM2	intronic
6	57418763	A	G	0.411392	0.0388796	rs501348	PRIM2	intronic
6	57420400	C	T	0.46	0.0415633	rs560504	PRIM2	intronic
6	57422030	A	G	0.449275	0.0236437	rs62399375	PRIM2	intronic
6	57434426	GAA	G	0.103659	0.0143876	rs112298556	PRIM2	intronic
6	57439723	T	C	0.45	0.0313311	rs2397941	PRIM2	intronic
6	57440475	T	C	0.451807	0.0177057	rs62399456	PRIM2	intronic
6	57440482	C	G	0.46988	0.00960894	rs77070598	PRIM2	intronic
6	57440483	A	G	0.46988	0.00960894	rs75579204	PRIM2	intronic
6	57441366	C	A	0.5	0.0455086	rs2894990	PRIM2	intronic
6	57453406	C	G	0.448718	0.0482541	rs62401731	PRIM2	intronic
6	57456186	C	T	0.436709	0.0222328	rs6916973	PRIM2	intronic
6	57457843	G	T	0.425	0.0210987	rs4110760	PRIM2	intronic
6	57461918	G	A	0.464789	0.00947217	rs2894916	PRIM2	intronic
6	57462367	C	G	0.487654	0.0299236	rs2224785	PRIM2	intronic
6	57464905	A	G	0.442308	0.0279963	rs5020478	PRIM2	intronic
6	57466787	C	G	0.0757576	0.0115005	rs6924157	PRIM2	intronic
6	57486171	C	T	0.486486	0.0326731	rs10949142	PRIM2	intronic
6	57486691	A	G	0.179688	0.0284742	rs10949145	PRIM2	intronic
6	57487703	T	A	0.457317	0.0400121	rs62406323	PRIM2	intronic
6	57491118	T	C	0.494186	0.033195	rs9885817	PRIM2	intronic
6	57492580	T	C	0.493421	0.0432093	rs71550522	PRIM2	intronic
6	57496692	A	T	0.453947	0.00432555	rs3846933	PRIM2	intronic
6	57500738	A	G	0.383333	0.0481799	rs76403131	PRIM2	intronic
6	57505867	A	G	0.438202	0.0424459	rs62402964	PRIM2	intronic
6	57515720	C	G	0.408602	0.0218271	rs3957406	PRIM2;GUSBP4	intergenic
6	57520888	T	C	0.5	0.0250099	rs76122005	PRIM2;GUSBP4	intergenic
6	57523570	C	A	0.174603	0.0282763	rs6917756	PRIM2;GUSBP4	intergenic
6	57542491	C	T	0.463855	0.0279548	rs62403087	PRIM2;GUSBP4	intergenic
6	57543161	G	A	0.419355	0.0342513	rs77482555	PRIM2;GUSBP4	intergenic
6	57544612	C	G	0.438272	0.0195308	rs12201867	PRIM2;GUSBP4	intergenic
6	57559128	A	G	0.5	0.0166227	rs76306343	PRIM2;GUSBP4	intergenic
6	57565686	A	G	0.429577	0.0131912	rs35302530	PRIM2;GUSBP4	intergenic
6	57576000	C	A	0.390244	0.0456404	rs62404459	PRIM2;GUSBP4	intergenic
6	57576219	C	T	0.463855	0.00668182	rs73753790	PRIM2;GUSBP4	intergenic
6	66977121	G	A	0.06	0.0199204	rs72882087	SLC25A51P1;LOC102723883	intergenic
6	87033154	G	C	0.0588235	0.0299598	rs60050521	SNHG5;HTR1E	intergenic
7	57746145	A	C	0.113924	0.0162967	rs77929186	ZNF716;NONE	intergenic
7	57748743	A	T	0.0634921	0.0134303	rs765641286	ZNF716;NONE	intergenic
7	57748747	T	C	0.0666667	0.0110838	rs375132067	ZNF716;NONE	intergenic
7	61536490	T	C	0.166667	0.0385688	.	NONE;ZNF733P	intergenic
7	61536507	T	C	0.158537	0.0348214	rs138321358	NONE;ZNF733P	intergenic
7	61536508	C	G	0.158537	0.0421124	.	NONE;ZNF733P	intergenic
7	61838872	T	G	0.208333	0.0457134	rs76258986	NONE;ZNF733P	intergenic
7	61846465	A	G	0.179775	0.00880374	rs8185408	NONE;ZNF733P	intergenic
7	61857729	G	C	0.117647	0.0399219	rs58615150	NONE;ZNF733P	intergenic
7	61881829	T	G	0.144444	0.0314174	rs9689967	NONE;ZNF733P	intergenic
7	61882345	CA	C	0.175824	0.0389579	rs141513731	NONE;ZNF733P	intergenic
7	61882940	T	G	0.168478	0.0401482	rs771519949	NONE;ZNF733P	intergenic
7	61885954	T	C	0.421348	0.0151623	rs56209459	NONE;ZNF733P	intergenic
7	61892272	A	C	0.133333	0.00476681	rs71548983	NONE;ZNF733P	intergenic
7	61897352	T	G	0.376471	0.0427934	rs9690911	NONE;ZNF733P	intergenic
7	61901296	G	A	0.164894	0.0191048	rs8188391	NONE;ZNF733P	intergenic
7	61903082	G	T	0.417582	0.0348392	rs73348305	NONE;ZNF733P	intergenic
7	61903103	CT	C	0.432584	0.0357761	rs111537997	NONE;ZNF733P	intergenic
7	61903107	G	A	0.432584	0.0357761	rs75044968	NONE;ZNF733P	intergenic
7	61903117	C	A	0.427778	0.0194009	rs74877667	NONE;ZNF733P	intergenic
7	61903138	G	C	0.41954	0.0128705	rs73348306	NONE;ZNF733P	intergenic
7	61905259	T	A	0.403614	0.0277163	rs1598408	NONE;ZNF733P	intergenic
7	61909446	A	G	0.230769	0.0227244	rs9642661	NONE;ZNF733P	intergenic
7	61913217	A	G	0.140449	0.013242	rs1598412	NONE;ZNF733P	intergenic
7	61915385	T	G	0.0722222	0.0470403	rs113502031	NONE;ZNF733P	intergenic
7	89661638	C	A	0.0779221	0.0141017	rs56968594	STEAP2-AS1	ncRNA_intronic
7	89673321	T	G	0.0588235	0.0200747	rs56053621	STEAP2-AS1	ncRNA_intronic
7	117674451	A	G	0.056338	0.0416646	rs10245641	CTTNBP2;LSM8	intergenic
7	118159504	G	A	0.05	0.0439562	rs77034751	ANKRD7;LINC02476	intergenic
8	43635873	G	T	0.077381	0.0197344	rs8185740	POTEA;NONE	intergenic
8	43635884	A	G	0.0844156	0.0214941	rs201994741	POTEA;NONE	intergenic
8	111946844	G	C	0.1	0.0254281	rs7845184	KCNV1;LINC01608	intergenic
9	66464188	A	G	0.12234	0.0165776	rs7867424	LINC01410	ncRNA_intronic
9	66478228	T	A	0.0722222	0.0387695	rs77774833	LINC01410;LOC100132249	intergenic
9	66478231	T	A	0.0722222	0.0387695	rs79986320	LINC01410;LOC100132249	intergenic
9	66478248	A	G	0.0769231	0.028913	rs2818713	LINC01410;LOC100132249	intergenic
9	66478257	C	A	0.0869565	0.0208665	rs796416026	LINC01410;LOC100132249	intergenic
9	66480128	T	C	0.0674157	0.0465854	rs7873285	LINC01410;LOC100132249	intergenic
9	66483957	G	A	0.113095	0.0471426	rs6605959	LINC01410;LOC100132249	intergenic
9	68386903	T	A	0.123596	0.0276033	rs76227927	ANKRD20A3;LINC00537	intergenic
9	68387756	T	C	0.43038	0.0217649	rs62546132	ANKRD20A3;LINC00537	intergenic
9	68421760	T	C	0.46	0.0208164	.	MIR4477B;FRG1JP	intergenic
9	68425340	C	T	0.0789474	0.0122962	rs149015731	MIR4477B;FRG1JP	intergenic
9	76723956	G	A	0.207692	0.0267586	rs10869324	ANXA1;LOC101927358	intergenic
10	42398854	G	C	0.0537634	0.0495141	rs554760970	NONE;LOC441666	intergenic
10	42473484	G	A	0.0810811	0.0395383	rs201199362	NONE;LOC441666	intergenic
10	57558822	C	T	0.0866667	0.0370324	rs77117652	MTRNR2L5;ZWINT	intergenic
11	48341478	G	A	0.166667	0.0386947	rs76966237	OR4S1;OR4C3	intergenic
11	48341485	C	T	0.181159	0.0216411	rs78677980	OR4S1;OR4C3	intergenic
11	48341503	C	T	0.193548	0.00668247	rs79455010	OR4S1;OR4C3	intergenic
11	48342407	G	A	0.142857	0.0373412	rs61915348	OR4S1;OR4C3	intergenic
11	48344565	G	T	0.144578	0.047358	rs79420611	OR4S1;OR4C3	intergenic
11	48344569	G	T	0.14881	0.0386523	rs79191669	OR4S1;OR4C3	intergenic
11	48354209	C	T	0.246835	0.0460584	rs77801584	OR4C3;OR4C45	intergenic
11	48354216	C	T	0.243421	0.0384788	rs74491352	OR4C3;OR4C45	intergenic
11	48354228	T	C	0.243421	0.0396164	rs78467186	OR4C3;OR4C45	intergenic
11	48354237	C	A	0.24	0.0499936	rs80199388	OR4C3;OR4C45	intergenic
11	48354245	G	C	0.230769	0.0468966	rs78654852	OR4C3;OR4C45	intergenic
11	48359826	T	G	0.475	0.0139948	rs77787439	OR4C3;OR4C45	intergenic
11	48359832	A	C	0.461039	0.00747442	rs80161573	OR4C3;OR4C45	intergenic
11	48359835	C	T	0.466667	0.0159127	rs76639674	OR4C3;OR4C45	intergenic
11	48374486	G	A	0.409722	0.0424443	rs75009827	OR4C45	upstream
11	48374487	T	C	0.409722	0.0424443	rs75726818	OR4C45	upstream
11	48376798	ATGGC	A	0.402439	0.0439758	rs112182595	OR4C45;OR4C5	intergenic
11	48376883	A	G	0.423077	0.0175543	rs77373495	OR4C45;OR4C5	intergenic
11	48380476	G	A	0.377907	0.0481418	rs111252996	OR4C45;OR4C5	intergenic
11	48381257	G	A	0.445946	0.0355008	rs74966376	OR4C45;OR4C5	intergenic
11	48381733	C	G	0.385542	0.0277152	rs80232460	OR4C45;OR4C5	intergenic
11	48381737	A	G	0.39759	0.0185212	rs75746978	OR4C45;OR4C5	intergenic
11	48381780	C	T	0.405063	0.0480233	rs74348693	OR4C45;OR4C5	intergenic
11	48382793	C	A	0.432432	0.0199012	rs75141582	OR4C45;OR4C5	intergenic
11	48382794	T	A	0.432432	0.0199012	rs78967525	OR4C45;OR4C5	intergenic
11	48383491	A	G	0.309859	0.0312771	rs72898844	OR4C45;OR4C5	intergenic
11	48383873	G	A	0.493671	0.0412179	rs75973904	OR4C45;OR4C5	intergenic
11	48383878	G	A	0.487654	0.0398834	rs74468013	OR4C45;OR4C5	intergenic
11	48840759	T	A	0.0555556	0.030488	.	OR4A47;TRIM49B	intergenic
11	56465670	T	C	0.451807	0.0388407	rs72472123	OR5AR1;OR9G9	intergenic
11	56468493	G	A	0.423611	0.0308561	rs10792053	OR9G1;OR9G9	exonic
11	56470254	G	A	0.435065	0.0461346	rs11228736	OR9G9;OR9G4	intergenic
11	97160858	T	A	0.0555556	0.0454879	rs11225932	LOC105369443;CNTN5	intergenic
11	114421524	GGTA	G	0.0882353	0.00567397	.	NXPE1	intronic
12	21111796	C	T	0.0526316	0.0309477	rs2217694	SLCO1B3;SLCO1B7	intergenic
12	34673987	T	A	0.423529	0.0331689	.	ALG10;NONE	intergenic
12	40925454	A	G	0.0769231	0.0310629	rs73106618	MUC19	intronic
12	40925479	T	C	0.0897436	0.0238894	rs73106620	MUC19	intronic
12	61200931	A	C	0.120482	0.0334453	rs10083194	SLC16A7;FAM19A2	intergenic
13	63621401	T	C	0.44697	0.012008	rs75973116	LINC00448;LINC00376	intergenic
13	63631224	T	A	0.256944	0.0495319	rs77714501	LINC00448;LINC00376	intergenic
13	63646005	T	C	0.155844	0.0356307	rs75406209	LINC00448;LINC00376	intergenic
13	63646042	G	T	0.14557	0.0252802	rs73201234	LINC00448;LINC00376	intergenic
13	72797255	T	G	0.0555556	0.0432022	rs592583	DACH1;MZT1	intergenic
13	85025252	C	T	0.0859375	0.010736	rs1900358	LINC00333	ncRNA_intronic
14	19036120	G	A	0.455128	0.0488279	rs28881819	NONE;OR11H12	intergenic
14	22397143	G	A	0.0820896	0.0298186	rs2204943	OR4E1;LINC02332	intergenic
15	20172769	G	A	0.12	0.0137588	rs75811638	NONE;CHEK2P2	intergenic
15	20600878	G	A	0.479167	0.0209471	rs2342358	CHEK2P2;HERC2P3	intergenic
16	32518004	T	A	0.277174	0.0478278	rs755481592	LOC390705;TP53TG3E	intergenic
16	32541128	C	G	0.465909	0.0170753	rs2520041	LOC390705;TP53TG3E	intergenic
16	32550523	G	T	0.12766	0.0481052	rs34344157	LOC390705;TP53TG3E	intergenic
16	32554730	C	T	0.363095	0.0450646	rs2335648	LOC390705;TP53TG3E	intergenic
16	32591537	A	G	0.217391	0.0414985	rs79522583	LOC390705;TP53TG3E	intergenic
16	32591541	G	A	0.219697	0.0334571	rs80293238	LOC390705;TP53TG3E	intergenic
16	32591553	G	C	0.201493	0.0263686	rs74342587	LOC390705;TP53TG3E	intergenic
16	32840063	T	C	0.481481	0.0375529	rs62044684	TP53TG3;SLC6A10P	intergenic
16	32840095	C	G	0.5	0.0472808	rs62044685	TP53TG3;SLC6A10P	intergenic
16	32847306	G	C	0.415493	0.0341603	rs1811274	TP53TG3;SLC6A10P	intergenic
16	33535131	GA	G	0.5	0.00381294	rs112459830	LOC390705;ENPP7P13	intergenic
16	33537223	A	G	0.422535	0.0292524	rs76729023	LOC390705;ENPP7P13	intergenic
16	33537242	G	A	0.446667	0.0128613	rs79545422	LOC390705;ENPP7P13	intergenic
16	33537246	C	G	0.452703	0.0198887	rs78787147	LOC390705;ENPP7P13	intergenic
16	33537303	C	T	0.5	0.0304168	rs10153068	LOC390705;ENPP7P13	intergenic
16	33539892	G	A	0.380952	0.044215	rs3928983	LOC390705;ENPP7P13	intergenic
16	33544947	T	C	0.385542	0.0269485	rs78659327	LOC390705;ENPP7P13	intergenic
16	33919446	C	T	0.436782	0.0118052	rs114389968	ENPP7P13;LINC00273	intergenic
16	33919485	A	T	0.446429	0.0286764	rs143173300	ENPP7P13;LINC00273	intergenic
16	33969595	T	G	0.0857143	0.00899296	rs147284485	LINC00273;UBE2MP1	intergenic
16	33977367	G	A	0.430233	0.0485167	rs77839803	LINC00273;UBE2MP1	intergenic
16	33980373	A	G	0.5	0.02781	rs74667029	LINC00273;UBE2MP1	intergenic
16	33980374	C	T	0.5	0.02781	rs74979452	LINC00273;UBE2MP1	intergenic
16	33994212	G	T	0.439394	0.0415563	rs76980498	LINC00273;UBE2MP1	intergenic
16	33994224	C	T	0.440299	0.0359852	rs114063582	LINC00273;UBE2MP1	intergenic
16	33994241	T	A	0.483871	0.0341101	rs148210932	LINC00273;UBE2MP1	intergenic
16	33994248	G	A	0.5	0.0200004	rs36170100	LINC00273;UBE2MP1	intergenic
16	33994273	C	T	0.444444	0.0200142	rs78824360	LINC00273;UBE2MP1	intergenic
16	34009047	A	C	0.473333	0.00325618	rs111685169	LINC00273;UBE2MP1	intergenic
16	34010815	C	A	0.491667	0.0418853	rs145894593	LINC00273;UBE2MP1	intergenic
17	25301603	T	G	0.488235	0.0238973	rs62058876	NONE;LOC105371703	intergenic
18	15392092	A	G	0.402439	0.0390579	rs7504134	LOC644669;NONE	intergenic
18	18514927	G	T	0.112069	0.0435028	rs79090134	NONE;ROCK1	intergenic
18	18520181	T	G	0.396552	0.0356932	rs62089192	NONE;ROCK1	intergenic
19	24518936	TA	T	0.406667	0.0373706	rs112754911	HAVCR1P1;NONE	intergenic
19	24520318	A	C	0.419753	0.0254671	rs8175895	HAVCR1P1;NONE	intergenic
19	24532334	C	T	0.433735	0.0150968	rs9797883	HAVCR1P1;NONE	intergenic
19	24551464	G	A	0.488889	0.0386409	rs2864535	HAVCR1P1;NONE	intergenic
19	24552903	C	T	0.38764	0.0447734	rs8187388	HAVCR1P1;NONE	intergenic
19	24553282	G	A	0.436782	0.0201682	rs1598602	HAVCR1P1;NONE	intergenic
19	24584081	G	A	0.402597	0.0288665	rs9797485	HAVCR1P1;NONE	intergenic
19	27830495	T	C	0.383721	0.0378331	rs62108633	NONE;LINC00662	intergenic
19	27838945	C	G	0.431034	0.012065	rs3976474	NONE;LINC00662	intergenic
19	27838985	G	A	0.452941	0.0100894	rs79079985	NONE;LINC00662	intergenic
19	27838997	A	G	0.44186	0.0163562	rs76805554	NONE;LINC00662	intergenic
19	27839006	A	T	0.447059	0.0468039	rs58306517	NONE;LINC00662	intergenic
19	27839369	T	C	0.46	0.0256048	rs62109089	NONE;LINC00662	intergenic
19	27839698	A	G	0.464789	0.00526952	rs3961196	NONE;LINC00662	intergenic
19	27860956	C	T	0.0860215	0.0291637	rs76667989	NONE;LINC00662	intergenic
19	27877421	G	A	0.183333	0.0400851	rs80164532	NONE;LINC00662	intergenic
19	27881683	A	C	0.45	0.0367662	rs2326019	NONE;LINC00662	intergenic
19	28089707	T	C	0.0519481	0.0287522	rs139039708	NONE;LINC00662	intergenic
20	25905041	T	C	0.483051	0.0486861	rs79703527	LOC101926935;LINC01733	intergenic
20	25905042	G	A	0.483051	0.0486861	rs75507106	LOC101926935;LINC01733	intergenic
20	25905107	G	A	0.435484	0.0276688	rs6083998	LOC101926935;LINC01733	intergenic
20	26084411	A	C	0.444444	0.0461159	rs62211564	NCOR1P1	ncRNA_intronic
20	26203970	G	A	0.47619	0.0120846	rs73344524	MIR663AHG;NONE	intergenic
20	26208430	T	C	0.415584	0.0437081	rs73356204	MIR663AHG;NONE	intergenic
20	26208454	A	G	0.422078	0.0228844	rs77811884	MIR663AHG;NONE	intergenic
20	26208455	C	T	0.422078	0.0228844	rs78026887	MIR663AHG;NONE	intergenic
20	26208495	T	G	0.5	0.0101779	rs78781864	MIR663AHG;NONE	intergenic
20	29461216	G	A	0.492308	0.0333608	rs10871825	NONE;LINC01597	intergenic
20	29463845	A	C	0.493506	0.0451085	rs11152472	NONE;LINC01597	intergenic
20	29465974	T	A	0.457143	0.0250044	rs10084483	NONE;LINC01597	intergenic
20	29468391	C	T	0.376471	0.0388983	rs6057458	NONE;LINC01597	intergenic
20	29468534	C	T	0.464789	0.00600249	rs6087321	NONE;LINC01597	intergenic
20	29646698	A	C	0.246575	0.0300257	rs2379652	FRG1BP	ncRNA_intronic
20	29652602	A	C	0.0578947	0.0214344	rs796728246	FRG1BP	ncRNA_exonic
20	29652622	T	C	0.0537634	0.00858238	rs148443363	FRG1BP	ncRNA_exonic
20	29652645	G	T	0.475904	0.0486528	rs113646232	FRG1BP	ncRNA_exonic
20	29652659	C	T	0.45625	0.0413423	rs74706878	FRG1BP	ncRNA_exonic
21	9837088	T	C	0.126437	0.0338436	rs71229028	MIR3687-2;TEKT4P2	intergenic
21	9848527	C	T	0.403614	0.019592	rs79757575	MIR3687-2;TEKT4P2	intergenic
21	10420298	C	T	0.418919	0.0216567	rs2995432	TEKT4P2;TPTE	intergenic
21	10423242	G	A	0.0691489	0.00217329	rs4117906	TEKT4P2;TPTE	intergenic
21	10424143	G	T	0.0530303	0.027862	rs76956919	TEKT4P2;TPTE	intergenic
21	10430862	T	C	0.5	0.00222955	rs2945170	TEKT4P2;TPTE	intergenic
21	10448064	G	T	0.457746	0.013374	rs77115340	TEKT4P2;TPTE	intergenic
21	10632735	C	T	0.0574713	0.000617986	rs71225316	TEKT4P2;TPTE	intergenic
21	10641300	G	A	0.148352	0.0455686	rs375268902	TEKT4P2;TPTE	intergenic
21	10645361	T	C	0.0681818	0.0145563	rs4587434	TEKT4P2;TPTE	intergenic
21	10704682	T	A	0.0721649	0.0360384	.	TEKT4P2;TPTE	intergenic
21	10704695	A	G	0.0670103	0.0119085	.	TEKT4P2;TPTE	intergenic
21	10704704	A	C	0.056701	0.0237543	.	TEKT4P2;TPTE	intergenic
21	10704705	T	A	0.056701	0.0237543	.	TEKT4P2;TPTE	intergenic
21	10707942	T	C	0.14433	0.0444643	rs71245276	TEKT4P2;TPTE	intergenic
21	10709047	*	C	0.0684211	0.0210644	rs112401722	TEKT4P2;TPTE	intergenic
21	10710173	A	G	0.154639	0.0456884	rs796886442	TEKT4P2;TPTE	intergenic
21	10740476	TC	T	0.0842697	0.0141207	rs370004106	TEKT4P2;TPTE	intergenic
21	10740532	C	G	0.0505618	0.0345683	rs149145427	TEKT4P2;TPTE	intergenic
21	10740541	C	T	0.0625	0.0342422	rs138431830	TEKT4P2;TPTE	intergenic
21	10740546	G	C	0.0561798	0.0242534	rs141245157	TEKT4P2;TPTE	intergenic
21	10744533	A	T	0.0691489	0.0365599	rs796323205	TEKT4P2;TPTE	intergenic
21	10745809	A	G	0.113924	0.000510412	rs28773011	TEKT4P2;TPTE	intergenic
21	10747197	C	T	0.181818	0.0275873	rs77952909	TEKT4P2;TPTE	intergenic
21	10765748	*	T	0.426471	0.0487997	.	TEKT4P2;TPTE	intergenic
21	10765997	C	T	0.0632184	0.00642236	rs113480090	TEKT4P2;TPTE	intergenic
21	10766005	A	G	0.0639535	0.0090117	.	TEKT4P2;TPTE	intergenic
21	10766014	ATG	A	0.0763889	0.00217572	.	TEKT4P2;TPTE	intergenic
21	10766024	C	A	0.056701	0.0199656	.	TEKT4P2;TPTE	intergenic
21	10766028	G	A	0.0604396	0.00719523	.	TEKT4P2;TPTE	intergenic
21	10766034	T	A	0.0774648	0.0140461	.	TEKT4P2;TPTE	intergenic
21	10766043	C	A	0.0982143	0.00105222	rs140590940	TEKT4P2;TPTE	intergenic
21	10766046	T	C	0.12037	0.00193478	rs143509212	TEKT4P2;TPTE	intergenic
21	11027175	C	T	0.42	0.0420492	rs4572690	BAGE2;BAGE3;BAGE4;BAGE5	intronic
21	11028703	TTG	T	0.395522	0.0416079	rs78943249	BAGE2;BAGE3;BAGE4;BAGE5	intronic
21	11038843	G	C	0.493056	0.00603648	rs10433076	BAGE2;BAGE3;BAGE4;BAGE5	UTR3
21	11160994	A	G	0.103659	0.033547	rs10433237	BAGE;NONE	intergenic
21	11188085	A	G	0.0895522	0.0259573	rs76844065	BAGE;NONE	intergenic
21	14359095	A	T	0.0923077	0.00825395	rs80001844	NONE;ANKRD30BP2	intergenic
21	14359108	A	G	0.0869565	0.00470735	rs78227023	NONE;ANKRD30BP2	intergenic
21	14359111	T	G	0.084507	0.00474205	rs75818308	NONE;ANKRD30BP2	intergenic
21	14362838	T	A	0.0882353	0.0106195	rs200045239	NONE;ANKRD30BP2	intergenic
21	14362841	A	G	0.0857143	0.00922488	rs200829870	NONE;ANKRD30BP2	intergenic
21	14362845	C	T	0.0542169	0.041918	rs368637066	NONE;ANKRD30BP2	intergenic
21	14362850	T	A	0.0584416	0.0288965	rs372096953	NONE;ANKRD30BP2	intergenic
21	14362858	A	T	0.0869565	0.00864437	rs201608891	NONE;ANKRD30BP2	intergenic
21	14362859	A	G	0.0625	0.0215719	rs367605116	NONE;ANKRD30BP2	intergenic
22	18884002	T	C	0.123288	0.0381556	rs78522428	LINC01663;DGCR6	intergenic

## Sheet: 2
SNPs identified from shotgun data using MicrobiomeGWAS (Cutoff: Dp=2; Number of Samples=75)
SNPs detected with GATK were associated with species relative abundances identified with MetaPhlan2.
Chromosome	Location	Wild-type	Mutant	MAF	P-value	RS_ID	Gene	Type
1	142538909	C	T	0.0618556701030928	0.0111511478713471	rs796078340	NONE;ANKRD20A12P	intergenic
1	142654177	*	G	0.147058823529412	0.0224854719394897	.	NONE;ANKRD20A12P	intergenic
1	142654198	*	CA	0.152941176470588	0.0351228294815244	.	NONE;ANKRD20A12P	intergenic
1	143180768	T	G	0.172413793103448	0.0255101925560064	rs79153215	LOC102723769	ncRNA_intronic
1	143537414	A	G	0.0567010309278351	0.047050558554566	rs141988254	LOC102723769;MIR6077	intergenic
1	145016034	AC	A	0.0595238095238095	0.0365517745405673	rs368490245	LOC100996724	ncRNA_intronic
2	91771002	T	C	0.0941176470588235	0.016275753819093	rs2599155	NONE;LOC654342	intergenic
2	97834734	G	A	0.40625	0.0235579220269355	rs201169969	ANKRD36	intronic
2	97834737	G	A	0.392405063291139	0.0306040734477667	rs199693299	ANKRD36	intronic
3	76014630	T	C	0.0957446808510638	0.031889213704145	rs13089638	ZNF717;ROBO2	intergenic
3	76014650	A	G	0.114942528735632	0.0124837268103645	rs13088355	ZNF717;ROBO2	intergenic
4	49222060	C	G	0.0526315789473684	0.0135090194340633	rs534136827	CWH43;NONE	intergenic
4	49222216	A	C	0.3625	0.0492274757117125	rs9985758	CWH43;NONE	intergenic
6	57412088	A	G	0.475	0.00357600268792727	rs1474993	PRIM2	intronic
6	57412111	A	G	0.474025974025974	0.0127231746868777	rs1474992	PRIM2	intronic
6	57417647	T	C	0.467532467532468	0.0396763434953891	rs78798413	PRIM2	intronic
6	57418763	A	G	0.411392405063291	0.0377615275297587	rs501348	PRIM2	intronic
6	57434426	GAA	G	0.103658536585366	0.0143217222647595	rs112298556	PRIM2	intronic
6	57440475	T	C	0.451807228915663	0.0166911916946912	rs62399456	PRIM2	intronic
6	57440482	C	G	0.469879518072289	0.00878729522699675	rs77070598	PRIM2	intronic
6	57440483	A	G	0.469879518072289	0.00878729522699675	rs75579204	PRIM2	intronic
6	57453406	C	G	0.448717948717949	0.0468847429752123	rs62401731	PRIM2	intronic
6	57456186	C	T	0.436708860759494	0.0213397323538848	rs6916973	PRIM2	intronic
6	57457843	G	T	0.425	0.0199200244740614	rs4110760	PRIM2	intronic
6	57462367	C	G	0.487654320987654	0.0287054352420993	rs2224785	PRIM2	intronic
6	57487703	T	A	0.457317073170732	0.0390325282688927	rs62406323	PRIM2	intronic
6	57491118	T	C	0.494186046511628	0.0317376871185579	rs9885817	PRIM2	intronic
6	57492580	T	C	0.493421052631579	0.0418255977574645	rs71550522	PRIM2	intronic
6	57496692	A	T	0.453947368421053	0.00378021443007276	rs3846933	PRIM2	intronic
6	57500738	A	G	0.383333333333333	0.0463846812615465	rs76403131	PRIM2	intronic
6	57505867	A	G	0.438202247191011	0.0414071365593886	rs62402964	PRIM2	intronic
6	57515720	C	G	0.408602150537634	0.0202487098424196	rs3957406	PRIM2;GUSBP4	intergenic
6	57542491	C	T	0.463855421686747	0.026944434631174	rs62403087	PRIM2;GUSBP4	intergenic
6	57544612	C	G	0.438271604938272	0.0183308522321835	rs12201867	PRIM2;GUSBP4	intergenic
6	57565686	A	G	0.429577464788732	0.0124237429493101	rs35302530	PRIM2;GUSBP4	intergenic
6	57576000	C	A	0.390243902439024	0.0439389930402993	rs62404459	PRIM2;GUSBP4	intergenic
6	57576219	C	T	0.463855421686747	0.00590889863734476	rs73753790	PRIM2;GUSBP4	intergenic
7	61536490	T	C	0.166666666666667	0.0385688044211951	.	NONE;ZNF733P	intergenic
7	61536507	T	C	0.158536585365854	0.0348213589174537	rs138321358	NONE;ZNF733P	intergenic
7	61536508	C	G	0.158536585365854	0.0421124029369276	.	NONE;ZNF733P	intergenic
7	61846465	A	G	0.179775280898876	0.00878531565950089	rs8185408	NONE;ZNF733P	intergenic
7	61857729	G	C	0.117647058823529	0.03912499939578	rs58615150	NONE;ZNF733P	intergenic
7	61868839	G	T	0.433333333333333	0.0496378666338268	rs73356611	NONE;ZNF733P	intergenic
7	61881829	T	G	0.144444444444444	0.0310735525432245	rs9689967	NONE;ZNF733P	intergenic
7	61882345	CA	C	0.175824175824176	0.0386089463899699	rs141513731	NONE;ZNF733P	intergenic
7	61882940	T	G	0.168478260869565	0.040087935598662	rs771519949	NONE;ZNF733P	intergenic
7	61885954	T	C	0.421348314606742	0.0138453527102635	rs56209459	NONE;ZNF733P	intergenic
7	61892272	A	C	0.133333333333333	0.00472486568712996	rs71548983	NONE;ZNF733P	intergenic
7	61897352	T	G	0.376470588235294	0.041184172502199	rs9690911	NONE;ZNF733P	intergenic
7	61901296	G	A	0.164893617021277	0.0188262898878036	rs8188391	NONE;ZNF733P	intergenic
7	61903082	G	T	0.417582417582418	0.0336889341850711	rs73348305	NONE;ZNF733P	intergenic
7	61903103	CT	C	0.432584269662921	0.0347417380926799	rs111537997	NONE;ZNF733P	intergenic
7	61903107	G	A	0.432584269662921	0.0347417380926799	rs75044968	NONE;ZNF733P	intergenic
7	61903117	C	A	0.427777777777778	0.0184452780538161	rs74877667	NONE;ZNF733P	intergenic
7	61903138	G	C	0.419540229885057	0.0119332132459675	rs73348306	NONE;ZNF733P	intergenic
7	61905259	T	A	0.403614457831325	0.0264724921889172	rs1598408	NONE;ZNF733P	intergenic
7	61909446	A	G	0.230769230769231	0.0225694186376761	rs9642661	NONE;ZNF733P	intergenic
7	61913217	A	G	0.140449438202247	0.013240890041528	rs1598412	NONE;ZNF733P	intergenic
7	61915385	T	G	0.0722222222222222	0.0470405111283536	rs113502031	NONE;ZNF733P	intergenic
8	43635873	G	T	0.0773809523809524	0.0197303991815029	rs8185740	POTEA;NONE	intergenic
8	43635884	A	G	0.0844155844155844	0.0214864470588009	rs201994741	POTEA;NONE	intergenic
9	66464188	A	G	0.122340425531915	0.0164497145239412	rs7867424	LINC01410	ncRNA_intronic
9	66478228	T	A	0.0722222222222222	0.0387650315385319	rs77774833	LINC01410;LOC100132249	intergenic
9	66478231	T	A	0.0722222222222222	0.0387650315385319	rs79986320	LINC01410;LOC100132249	intergenic
9	66478248	A	G	0.0769230769230769	0.0289113791144803	rs2818713	LINC01410;LOC100132249	intergenic
9	66480128	T	C	0.0674157303370786	0.0465854228161283	rs7873285	LINC01410;LOC100132249	intergenic
9	68386903	T	A	0.123595505617978	0.0274210836807673	rs76227927	ANKRD20A3;LINC00537	intergenic
9	68387756	T	C	0.430379746835443	0.0208054764894486	rs62546132	ANKRD20A3;LINC00537	intergenic
9	68421760	T	C	0.46	0.0199155302809782	.	MIR4477B;FRG1JP	intergenic
9	68425340	C	T	0.0789473684210526	0.012296220555863	rs149015731	MIR4477B;FRG1JP	intergenic
10	42398854	G	C	0.0537634408602151	0.0492648422911744	rs554760970	NONE;LOC441666	intergenic
11	48376798	ATGGC	A	0.402439024390244	0.0428225547922919	rs112182595	OR4C45;OR4C5	intergenic
11	48376883	A	G	0.423076923076923	0.0165941401485577	rs77373495	OR4C45;OR4C5	intergenic
11	48380476	G	A	0.377906976744186	0.0469840239190263	rs111252996	OR4C45;OR4C5	intergenic
11	48381546	G	A	0.4	0.0491273800483437	rs73456809	OR4C45;OR4C5	intergenic
11	48381733	C	G	0.385542168674699	0.0262835095865562	rs80232460	OR4C45;OR4C5	intergenic
11	56465670	T	C	0.451807228915663	0.0372940441974246	rs72472123	OR5AR1;OR9G9	intergenic
11	56470254	G	A	0.435064935064935	0.0446227316056616	rs11228736	OR9G9;OR9G4	intergenic
12	34673987	T	A	0.423529411764706	0.0321330588896245	.	ALG10;NONE	intergenic
13	63646005	T	C	0.155844155844156	0.0356273334207521	rs75406209	LINC00448;LINC00376	intergenic
13	63646042	G	T	0.145569620253165	0.0251529753740025	rs73201234	LINC00448;LINC00376	intergenic
14	19036120	G	A	0.455128205128205	0.047634243205365	rs28881819	NONE;OR11H12	intergenic
16	32518004	T	A	0.277173913043478	0.0473679211070783	rs755481592	LOC390705;TP53TG3E	intergenic
16	32541128	C	G	0.465909090909091	0.0158583615636683	rs2520041	LOC390705;TP53TG3E	intergenic
16	32550523	G	T	0.127659574468085	0.0478579192480615	rs34344157	LOC390705;TP53TG3E	intergenic
16	32554730	C	T	0.363095238095238	0.04384556963281	rs2335648	LOC390705;TP53TG3E	intergenic
16	32840063	T	C	0.481481481481481	0.0361422731494446	rs62044684	TP53TG3;SLC6A10P	intergenic
16	32840095	C	G	0.5	0.0463380131715948	rs62044685	TP53TG3;SLC6A10P	intergenic
16	33535131	GA	G	0.5	0.00339558197597425	rs112459830	LOC390705;ENPP7P13	intergenic
16	33539892	G	A	0.380952380952381	0.0428427837619832	rs3928983	LOC390705;ENPP7P13	intergenic
16	33544947	T	C	0.385542168674699	0.0257376718616296	rs78659327	LOC390705;ENPP7P13	intergenic
16	33919446	C	T	0.436781609195402	0.0106889787300768	rs114389968	ENPP7P13;LINC00273	intergenic
16	33919485	A	T	0.446428571428571	0.0274926816754706	rs143173300	ENPP7P13;LINC00273	intergenic
16	33977367	G	A	0.430232558139535	0.0474718810206566	rs77839803	LINC00273;UBE2MP1	intergenic
16	33980373	A	G	0.5	0.0264806782746941	rs74667029	LINC00273;UBE2MP1	intergenic
16	33980374	C	T	0.5	0.0264806782746941	rs74979452	LINC00273;UBE2MP1	intergenic
17	25301603	T	G	0.488235294117647	0.0230212660871737	rs62058876	NONE;LOC105371703	intergenic
18	15392092	A	G	0.402439024390244	0.0374307985775731	rs7504134	LOC644669;NONE	intergenic
18	18520181	T	G	0.396551724137931	0.0342460994803698	rs62089192	NONE;ROCK1	intergenic
19	24520318	A	C	0.419753086419753	0.0239919081625781	rs8175895	HAVCR1P1;NONE	intergenic
19	24532334	C	T	0.433734939759036	0.0139906300465691	rs9797883	HAVCR1P1;NONE	intergenic
19	24551464	G	A	0.488888888888889	0.0371590886939675	rs2864535	HAVCR1P1;NONE	intergenic
19	24552903	C	T	0.387640449438202	0.0436225356416993	rs8187388	HAVCR1P1;NONE	intergenic
19	24553282	G	A	0.436781609195402	0.0190959499539257	rs1598602	HAVCR1P1;NONE	intergenic
19	24584081	G	A	0.402597402597403	0.0277616401464954	rs9797485	HAVCR1P1;NONE	intergenic
19	27830495	T	C	0.383720930232558	0.0367022105698593	rs62108633	NONE;LINC00662	intergenic
19	27838945	C	G	0.431034482758621	0.0109820988462413	rs3976474	NONE;LINC00662	intergenic
19	27838985	G	A	0.452941176470588	0.00917472414733572	rs79079985	NONE;LINC00662	intergenic
19	27838997	A	G	0.441860465116279	0.0151408015672325	rs76805554	NONE;LINC00662	intergenic
19	27839006	A	T	0.447058823529412	0.045201283489784	rs58306517	NONE;LINC00662	intergenic
19	27847253	A	T	0.175824175824176	0.04980135989185	rs78235782	NONE;LINC00662	intergenic
19	27860956	C	T	0.0860215053763441	0.0291637296550487	rs76667989	NONE;LINC00662	intergenic
19	27877421	G	A	0.183333333333333	0.039891475779598	rs80164532	NONE;LINC00662	intergenic
20	26208430	T	C	0.415584415584416	0.0426578088544588	rs73356204	MIR663AHG;NONE	intergenic
20	26208454	A	G	0.422077922077922	0.0217318714299601	rs77811884	MIR663AHG;NONE	intergenic
20	26208455	C	T	0.422077922077922	0.0217318714299601	rs78026887	MIR663AHG;NONE	intergenic
20	29468391	C	T	0.376470588235294	0.0375633248664864	rs6057458	NONE;LINC01597	intergenic
20	29652602	A	C	0.0578947368421053	0.0213861970598649	rs796728246	FRG1BP	ncRNA_exonic
20	29652622	T	C	0.0537634408602151	0.00856189774195229	rs148443363	FRG1BP	ncRNA_exonic
20	29652645	G	T	0.475903614457831	0.0471124911069914	rs113646232	FRG1BP	ncRNA_exonic
20	29652659	C	T	0.45625	0.0398321161461657	rs74706878	FRG1BP	ncRNA_exonic
21	9837088	T	C	0.126436781609195	0.0335249243089097	rs71229028	MIR3687-2;TEKT4P2	intergenic
21	9839088	A	G	0.438271604938272	0.016734925143487	rs368486603	MIR3687-2;TEKT4P2	intergenic
21	9848527	C	T	0.403614457831325	0.0186480962093911	rs79757575	MIR3687-2;TEKT4P2	intergenic
21	10423242	G	A	0.0691489361702128	0.00216005221005813	rs4117906	TEKT4P2;TPTE	intergenic
21	10430862	T	C	0.5	0.00187975820031591	rs2945170	TEKT4P2;TPTE	intergenic
21	10641300	G	A	0.148351648351648	0.0455685945095109	rs375268902	TEKT4P2;TPTE	intergenic
21	10645361	T	C	0.0681818181818182	0.0145048401395087	rs4587434	TEKT4P2;TPTE	intergenic
21	10704682	T	A	0.0721649484536082	0.036037339651924	.	TEKT4P2;TPTE	intergenic
21	10704695	A	G	0.0670103092783505	0.0118914288932517	.	TEKT4P2;TPTE	intergenic
21	10704704	A	C	0.0567010309278351	0.0237077319776199	.	TEKT4P2;TPTE	intergenic
21	10704705	T	A	0.0567010309278351	0.0237077319776199	.	TEKT4P2;TPTE	intergenic
21	10707942	T	C	0.144329896907216	0.0443108940038404	rs71245276	TEKT4P2;TPTE	intergenic
21	10709047	*	C	0.068421052631579	0.0210645075933881	rs112401722	TEKT4P2;TPTE	intergenic
21	10710173	A	G	0.154639175257732	0.0453436693654153	rs796886442	TEKT4P2;TPTE	intergenic
21	10740476	TC	T	0.0842696629213483	0.0140204919219108	rs370004106	TEKT4P2;TPTE	intergenic
21	10740532	C	G	0.050561797752809	0.0345682773289396	rs149145427	TEKT4P2;TPTE	intergenic
21	10740541	C	T	0.0625	0.0342424613017758	rs138431830	TEKT4P2;TPTE	intergenic
21	10740546	G	C	0.0561797752808989	0.0242536623768461	rs141245157	TEKT4P2;TPTE	intergenic
21	10744533	A	T	0.0691489361702128	0.0365283254422353	rs796323205	TEKT4P2;TPTE	intergenic
21	10747197	C	T	0.181818181818182	0.0271238280075597	rs77952909	TEKT4P2;TPTE	intergenic
21	10765748	*	T	0.426470588235294	0.0477469168287928	.	TEKT4P2;TPTE	intergenic
21	10765997	C	T	0.0632183908045977	0.00642100590282698	rs113480090	TEKT4P2;TPTE	intergenic
21	10766005	A	G	0.063953488372093	0.00901013958759537	.	TEKT4P2;TPTE	intergenic
21	10766024	C	A	0.0567010309278351	0.0199656631852817	.	TEKT4P2;TPTE	intergenic
21	10766028	G	A	0.0604395604395604	0.007194900489328	.	TEKT4P2;TPTE	intergenic
21	14359957	A	C	0.0574712643678161	0.0206692616775409	rs796863794	NONE;ANKRD30BP2	intergenic
21	14362845	C	T	0.0542168674698795	0.0419100013353573	rs368637066	NONE;ANKRD30BP2	intergenic
21	14362850	T	A	0.0584415584415584	0.0288948740358532	rs372096953	NONE;ANKRD30BP2	intergenic

## Sheet: 3
SNPs identified from shotgun data using MicrobiomeGWAS (Cutoff: Dp=3; Number of Samples=75)
SNPs detected with GATK were associated with species relative abundances identified with MetaPhlan2.
Chromosome	Location	Wild-type	Mutant	MAF	P-value	RS_ID	Gene	Type
1	142538909	C	T	0.0618556701030928	0.0111511478713471	rs796078340	NONE;ANKRD20A12P	intergenic
1	143537414	A	G	0.0567010309278351	0.0470936012810516	rs141988254	LOC102723769;MIR6077	intergenic
2	92317297	A	T	0.181818181818182	0.0163849869368985	rs796273738	ACTR3BP2;NONE	intergenic
3	76014630	T	C	0.0957446808510638	0.03188903207621	rs13089638	ZNF717;ROBO2	intergenic
3	76014650	A	G	0.114942528735632	0.0125188342914094	rs13088355	ZNF717;ROBO2	intergenic
4	49222060	C	G	0.0526315789473684	0.0135088957862705	rs534136827	CWH43;NONE	intergenic
6	57500738	A	G	0.383333333333333	0.0473230869144101	rs76403131	PRIM2	intronic
6	57505867	A	G	0.438202247191011	0.0418616274337508	rs62402964	PRIM2	intronic
6	57515720	C	G	0.408602150537634	0.0210696021806544	rs3957406	PRIM2;GUSBP4	intergenic
7	61881829	T	G	0.144444444444444	0.0312228194081214	rs9689967	NONE;ZNF733P	intergenic
7	61882345	CA	C	0.175824175824176	0.0387551285471011	rs141513731	NONE;ZNF733P	intergenic
7	61882940	T	G	0.168478260869565	0.0401080625912156	rs771519949	NONE;ZNF733P	intergenic
7	61885954	T	C	0.421348314606742	0.014523038777713	rs56209459	NONE;ZNF733P	intergenic
7	61892272	A	C	0.133333333333333	0.00474259216356543	rs71548983	NONE;ZNF733P	intergenic
7	61901296	G	A	0.164893617021277	0.0189481774486097	rs8188391	NONE;ZNF733P	intergenic
7	61903082	G	T	0.417582417582418	0.0342331806104038	rs73348305	NONE;ZNF733P	intergenic
7	61903103	CT	C	0.432584269662921	0.0351949059785835	rs111537997	NONE;ZNF733P	intergenic
7	61903107	G	A	0.432584269662921	0.0351949059785835	rs75044968	NONE;ZNF733P	intergenic
7	61903117	C	A	0.427777777777778	0.0188989046555021	rs74877667	NONE;ZNF733P	intergenic
7	61903138	G	C	0.419540229885057	0.0124046921123621	rs73348306	NONE;ZNF733P	intergenic
7	61909446	A	G	0.230769230769231	0.0226297348992974	rs9642661	NONE;ZNF733P	intergenic
9	66464188	A	G	0.122340425531915	0.0165048565666542	rs7867424	LINC01410	ncRNA_intronic
9	66480128	T	C	0.0674157303370786	0.0465853756742459	rs7873285	LINC01410;LOC100132249	intergenic
9	68425340	C	T	0.0789473684210526	0.0122961136609247	rs149015731	MIR4477B;FRG1JP	intergenic
10	42398854	G	C	0.0537634408602151	0.0493670238638999	rs554760970	NONE;LOC441666	intergenic
10	42408216	T	A	0.25	0.0416907086330222	rs61848945	NONE;LOC441666	intergenic
16	32518004	T	A	0.277173913043478	0.0475533468045594	rs755481592	LOC390705;TP53TG3E	intergenic
16	32541128	C	G	0.465909090909091	0.0164427180014309	rs2520041	LOC390705;TP53TG3E	intergenic
16	32550523	G	T	0.127659574468085	0.0479618518268401	rs34344157	LOC390705;TP53TG3E	intergenic
16	33919446	C	T	0.436781609195402	0.0112525266492171	rs114389968	ENPP7P13;LINC00273	intergenic
16	33973601	T	C	0.5	3.60464721734632e-06	rs372392856	LINC00273;UBE2MP1	intergenic
17	25301603	T	G	0.488235294117647	0.0234036113686918	rs62058876	NONE;LOC105371703	intergenic
18	18520181	T	G	0.396551724137931	0.0349869436304429	rs62089192	NONE;ROCK1	intergenic
19	24551464	G	A	0.488888888888889	0.0378374219708842	rs2864535	HAVCR1P1;NONE	intergenic
19	24552903	C	T	0.387640449438202	0.0441646240899578	rs8187388	HAVCR1P1;NONE	intergenic
19	24553282	G	A	0.436781609195402	0.0196135484565835	rs1598602	HAVCR1P1;NONE	intergenic
19	27839369	T	C	0.46	0.0249161552499775	rs62109089	NONE;LINC00662	intergenic
19	27860956	C	T	0.0860215053763441	0.0291637296550487	rs76667989	NONE;LINC00662	intergenic
19	27881683	A	C	0.45	0.0361110114300023	rs2326019	NONE;LINC00662	intergenic
20	29468391	C	T	0.376470588235294	0.0382657161084825	rs6057458	NONE;LINC01597	intergenic
20	29652602	A	C	0.0578947368421053	0.021407492954073	rs796728246	FRG1BP	ncRNA_exonic
20	29652622	T	C	0.0537634408602151	0.0085709472963907	rs148443363	FRG1BP	ncRNA_exonic
20	29652645	G	T	0.475903614457831	0.0478051474764724	rs113646232	FRG1BP	ncRNA_exonic
20	29652659	C	T	0.45625	0.0405287931184033	rs74706878	FRG1BP	ncRNA_exonic
21	10704682	T	A	0.0721649484536082	0.0360372959666584	.	TEKT4P2;TPTE	intergenic
21	10704695	A	G	0.0670103092783505	0.0118985915573831	.	TEKT4P2;TPTE	intergenic
21	10704704	A	C	0.0567010309278351	0.0237283154322501	.	TEKT4P2;TPTE	intergenic
21	10704705	T	A	0.0567010309278351	0.0237283154322501	.	TEKT4P2;TPTE	intergenic
21	10707942	T	C	0.144329896907216	0.0443719571152939	rs71245276	TEKT4P2;TPTE	intergenic
21	10709047	*	C	0.068421052631579	0.021064331080681	rs112401722	TEKT4P2;TPTE	intergenic
21	10710173	A	G	0.154639175257732	0.0454900905214427	rs796886442	TEKT4P2;TPTE	intergenic
21	10744533	A	T	0.0691489361702128	0.036540920180231	rs796323205	TEKT4P2;TPTE	intergenic
21	10765748	*	T	0.426470588235294	0.0482190987620408	.	TEKT4P2;TPTE	intergenic
21	10765997	C	T	0.0632183908045977	0.00642107721621747	rs113480090	TEKT4P2;TPTE	intergenic
21	10766005	A	G	0.063953488372093	0.00901016033880052	.	TEKT4P2;TPTE	intergenic
21	10766014	ATG	A	0.0763888888888889	0.00217358494039727	.	TEKT4P2;TPTE	intergenic
21	10766024	C	A	0.0567010309278351	0.0199656347916665	.	TEKT4P2;TPTE	intergenic
21	10766028	G	A	0.0604395604395604	0.00719479521879864	.	TEKT4P2;TPTE	intergenic
21	10766034	T	A	0.0774647887323944	0.0140458197487315	.	TEKT4P2;TPTE	intergenic
21	10766043	C	A	0.0982142857142857	0.00104994537010032	rs140590940	TEKT4P2;TPTE	intergenic
21	10766046	T	C	0.12037037037037	0.00192950584424426	rs143509212	TEKT4P2;TPTE	intergenic
22	18884002	T	C	0.123287671232877	0.0380750351174171	rs78522428	LINC01663;DGCR6	intergenic

## Sheet: 4
Custom SNPtype assays targeting 24 SNPs designed by Fluidigm. SNPs were found to be associated with microbiome composition.
Assays highlighted in green were not detected by MicrobiomeGWAS but included due to detection of MUC19.
PROJECT_NAME	ASSAY_ID	SNP_NAME			PLATE_NAME	PLATE_WELL_POSITION	ALLELE	ASP1_NAME	ASP2_NAME	SNP_SEQ	ASP1_SEQ	ASP2_SEQ	LSP_SEQ	STA_SEQ	AMP_GC
7947FSTP17T1	GTA0189964	rs10433076	BAGE2	UTR3	7947FSTP17T1_A01	A1	CG	C	G	TCTACYAGGAGAAAATTTTCTCTTAGTAATAGCTGGTTTACCCATGCCARTTTTTTGGARTGACTGAGATGTAAGTTGTTGGCATGATGTTTCCAGCAGA[C/G]GAACTAAGAGCTGAAGGGTAATTACGCAGCATGTCATGCGAAGGCAAGTCTGAAGAAGGTGTTGGKGAGGAAGACACATCTGCCTTGCTTATGTCTGCTG	GGCATGATGTTTCCAGCAGAC	GGCATGATGTTTCCAGCAGAG	CTTCGCATGACATGCTGCGTA	TGACTGAGATGTAAGTTGTTGGC	0.48
7947FSTP17T1	GTA0190091	rs113646232	FRG1BP	ncRNA_exonic	7947FSTP17T1_A01	B1	GT	G	T	ACCCAGGCTGGTATGAAGTGGCACAATTTCAGCTCACTGCAGCCTCGACCTCCTGAGCTCAAGCAATTCTCCCATCTCGGCCTTCCAAGTAGCTCGGACT[G/T]CARGTGTGTGCCACGACACTCAGCTAATKTTGTTTAHTTTTTTGTAGAGAAAAVGTCTCGCTATGTTACCCAGGCTGGTCTCAAACTCCTGGGCTGAAGG	CCTTCCAAGTAGCTCGGACTG	CCTTCCAAGTAGCTCGGACTT	AGCCTGGGTAACATAGCGAGAC	GCAATTCTCCCATCTCGGC	0.43
7947FSTP17T1	GTA0189967	rs11564245	MUC19	Intronic	7947FSTP17T1_A01	C1	CG	C	G	ACTTGTGATGATTTTTTAGTGTGATATTTTATTTTCACCATAGAGAAAATACAATTGATAACCCTCAATATAACCATTACATTTTAATAGCACATGCCAA[C/G]ATGCAAAGTGGTCTTGCACCGAAGCATTATGCCCTGGAAGATGTAAGGTGGAAGGAAGTTCCCTTACCACCTTTGATGGTGTTAAGTACAACTTTCCTGG	GGTGCAAGACCACTTTGCATG	GGTGCAAGACCACTTTGCATC	CTCAATATAACCATTACATTTTAATAGCACATGCCA	ATCTTCCAGGGCATAATGCTTC	0.38
7947FSTP17T1	GTA0189962	rs11896941	SLC4A10	Intronic	7947FSTP17T1_A01	D1	AG	A	G	ATATTCACGACAGCTGTCTGCCAAAATTTCTACCCCCAACGCAACACCATACAATTGGGAAAAGAGTCTCAGCTCTCAGCTTCTCCCAGAGGAGGTTTGT[A/G]CATCCAATACCCCAACTTCGATGGGGGCTACCCAAAGGACTGGCTTCTGTCTTCTCTGTCTTAAAGTGCTAATGGTGTGGAATTATCTAGCCACCTGGGG	CTTCTCCCAGAGGAGGTTTGTA	TTCTCCCAGAGGAGGTTTGTG	TTTGGGTAGCCCCCATCGAA	GAAAAGAGTCTCAGCTCTCAGC	0.52
7947FSTP17T1	GTA0189952	rs1900358	LINC00333	ncRNA_intronic	7947FSTP17T1_A01	E1	AG	A	G	CCATAGTCACCAAAACAGCATGGTACTGGTATAAAAATAGGCACATAGACCAATGGAACAGAATAGAGAACTCGGAAATAAACTCAAATACTTGCAGCCA[A/G]CTGATCTTTGAAAAAGCAAACAAAAACATAAAGTGGGGAAAGATACCCTTTCCAACAAATGGTGCTGGGATAATTGGCTAGCCACATGTAGGAGAGTGAA	GGAAATAAACTCAAATACTTGCAGCCAA	GGAAATAAACTCAAATACTTGCAGCCAG	TCTTTCCCCACTTTATGTTTTTGTTTGCT	CCAATGGAACAGAATAGAGAACTCG	0.34
7947FSTP17T1	GTA0189956	rs201169969	ANKRD36	Intronic	7947FSTP17T1_A01	F1	AG	A	G	GAATAGTGCTGCAATAGACATACATGTGCATGTGTCTTTATAGTAGAATGATTTTTAATCTTTGGGGTATGTATTCAGTAATGGGATTGCTGGGTCAAAT[A/G]GTGTTTCTTGTTCTAGATCCTTGAGGAATCACCACACTGTCTTCCACAGTGGTTGAAATAATTGACACTCCCACCAACAATATAAAAGCGTTCCTATTTC	CCTCAAGGATCTAGAACAAGAAACACT	CCTCAAGGATCTAGAACAAGAAACACC	TCAGTAATGGGATTGCTGGGTCA	CACTGTGGAAGACAGTGTGG	0.42
7947FSTP17T1	GTA0189949	rs2933353	MUC19	Exonic	7947FSTP17T1_A01	G1	AC	A	C	AAAATGTATATTTTAGGTCACTTTTATAAGGATTTAACTTTCTTAGCAGACATTGTTTTTTTCCATGATAAAAAATTAGGCACACCGAGGGTATCTGGAG[A/C]AACCCCTGCAGTCGGAGGTGGCMGTACCCCTGGAGAAGCAGGCCCTGGAGCCACAGTTTCTGGTAAGATCAACCAGGCTGGACATAATGTCTCAGAAGCT	ACACCGAGGGTATCTGGAGA	CACCGAGGGTATCTGGAGC	GCCTGCTTCTCCAGGGGTA	CCATGATAAAAAATTAGGCACACCG	0.62
7947FSTP17T1	GTA0189965	rs327202	NOTCH2	Intronic	7947FSTP17T1_A01	H1	AC	A	C	GTATGCACACATGTGTGCACATGCGACTGTGTTATGCATTTTGTTTTCATATTTCTTTTAGTTGAGTTTTACCTTACAACCCAACGTAAGGTAAATTAAA[A/C]TTTCTATTGGATTTCCGCACATTTTCTAGATCCTATTTATTCACTGTCAGTGACCTTCACTAGCACTTAGTCCTCTGTGTCCAAAAATGTATTGCCAATT	CTAGAAAATGTGCGGAAATCCAATAGAAAT	AGAAAATGTGCGGAAATCCAATAGAAAG	GCATTTTGTTTTCATATTTCTTTTAGTTGAGTTTTACCT	AGGTCACTGACAGTGAATAAATAGGA	0.29
7947FSTP17T1	GTA0189951	rs4572690	BAGE2	Intronic	7947FSTP17T1_A01	A2	CT	C	T	TATCAGCAAGMCTTTGCATGATTTTTCTCTTTCCCACTCCTACATTCTCGGTGAYGACAACAACTGTAGCCTGATCCAGATATTTCGAAGTGCAACAAAT[C/T]GTATTCAATATASAGTAAGGATAAGGAAAAACTCTCTCATTAACTGGTCTCRCGGTGATTACAGTAATAGCTAACATCTATTGAGTACTTACTATGTACT	ATCCAGATATTTCGAAGTGCAACAAATC	ATCCAGATATTTCGAAGTGCAACAAATT	GAGACCAGTTAATGAGAGAGTTTTTCCT	GACAACAACTGTAGCCTGATCC	0.33
7947FSTP17T1	GTA0189948	rs4611672	LINC01822	ncRNA_intronic	7947FSTP17T1_A01	B2	AC	A	C	CTCATAAGAAAGAATAAAGTACAGAACTTCCACTRCAAAAAACAGCAAATCAGTGTTGTATAGGTAAACATCRGAATGAAGAAAAAGGTCACAGGAATGA[A/C]TATGAAGAAAGAAAAGAATAGATAGGAGAGCAAAGACCAGAGAGCTAGTATATGAATAATAGGGGTCCCCAGAGAGGAAAGCAGAACAAATGAAGCTGAA	GAATGAAGAAAAAGGTCACAGGAATGAA	AATGAAGAAAAAGGTCACAGGAATGAC	GCTCTCTGGTCTTTGCTCTCCT	AGCAAATCAGTGTTGTATAGGTAAACA	0.37
7947FSTP17T1	GTA0190089	rs4695217	GABRB1	Intronic	7947FSTP17T1_A01	C2	AG	A	G	GATAGTGCAAGTTGGATGACAACTGATAACTGACAATTGGATTTAGCAACACAGAGTGCTGGAGTGAAAGTCTAAATGGAGTGGATGGAAGCTAGACCAG[A/G]AGATAATTACAGTTATGAGGGGGATAAGACACAGTCAAAAAGTGGCCAATTAATAAGCCAGTTGGATGTGATGCAGTTATTGGTCATAACAAGGTCTAGA	GTCTTATCCCCCTCATAACTGTAATTATCTT	GTCTTATCCCCCTCATAACTGTAATTATCTC	AGCAACACAGAGTGCTGGAGT	GGCCACTTTTTGACTGTGTCT	0.44
7947FSTP17T1	GTA0189953	rs4768261	MUC19	Intronic	7947FSTP17T1_A01	D2	CT	C	T	TTAGAATGGTGCCTCATGGTGTATATTTTATATTTATTCTTGTAGGAGAACTTGCCTTGCAAACGTGGGTGCTTTTGTCCAGAAGGAATGGTTCGAAATT[C/T]TAAAGGGATATGTGTCTTTCCTAATGACTGTCCATGMTCTTTTGGTGGACGAGAATATGATGAAGGAAGTGTCACTTCTGTTGGCTGCAATGAATGGTGC	GTCCAGAAGGAATGGTTCGAAATTC	GTCCAGAAGGAATGGTTCGAAATTT	CATGGACAGTCATTAGGAAAGACA	TGCAAACGTGGGTGCTTTT	0.41
7947FSTP17T1	GTA0189957	rs5011360	GYPB	Intronic	7947FSTP17T1_A01	E2	CT	C	T	ATTAAATGACTAGCTCAGATTAGCATATCTGGTAAGCAGCAGAACTGAGACTTAATTCTGCTGACCCCCAATATTAGTCTCACCTTCCAGATCTCGCTGC[C/T]TGGTTGAGATSTTGTCAGCAAGATTTCTCTAATGTTTTAGTATATTAGTCAGCAAGCATTGGGGCATATTGTACATACAAAAAAGGACAACTAAATTCCT	CCTTCCAGATCTCGCTGCC	CCTTCCAGATCTCGCTGCT	GCCCCAATGCTTGCTGACTAATATAC	CTGACCCCCAATATTAGTCTCAC	0.43
7947FSTP17T1	GTA0189961	rs56968594	STEAP2-AS1	ncRNA_intronic	7947FSTP17T1_A01	F2	AC	A	C	AAACCATCATTTTGTTCCATCGGATAGTCTTTGATATTCCCCACTGTATCATATTGATGAATGCCAAATGACTCCCAAACTTGCCCTAAGACCTTCACTG[A/C]CCTTTCAATTTCTAACTGTATTGTGAAGCACTTTAGGGGGTCTTGACTTCATGCTTTGTCARACTAGCTCTTTTCGTGAATGAAGTTCATGCATATGGCA	CTTGCCCTAAGACCTTCACTGA	TGCCCTAAGACCTTCACTGC	TCAAGACCCCCTAAAGTGCTTCA	GAATGCCAAATGACTCCCAAAC	0.43
7947FSTP17T1	GTA0189963	rs57227445	NREP	Intronic	7947FSTP17T1_A01	G2	AC	A	C	ACATGGTCATCATAAATGCTTGGCAGTCCTCTTGCAGTACTACACAAAAAGCAAACCAAGTATGTCCTTGTTGTAATCTCCACTCGTGAACATTGAAAAT[A/C]CATGGGAGGGTTGTAGCTCTTCAACTGCTAAAGCCACCAGGGATGAGCAACATTAGACTTAACTCTGGTATGTGAATGGCAACATGTAACACTGAGAGCT	GAGCTACAACCCTCCCATGT	GAGCTACAACCCTCCCATGG	GTCCTTGTTGTAATCTCCACTCGTGA	CCTGGTGGCTTTAGCAGTTG	0.44
7947FSTP17T1	GTA0189959	rs62211564	NCOR1P1	ncRNA_intronic	7947FSTP17T1_A01	H2	AC	A	C	TAGAGAATAAAACCAAGAAAAACAATTCATTTCTCACTAATAGAGTCCAGATTGYCTTAAATGAAAMAGTCAGNTTTAAACCACAGCAGAGCCATGTGTA[A/C]TATGTGTCTAATGAAACCTTTAGYAGTAACTTTCATATTTACATATATGCAAATTCTCACCTCACTTTTATAGTTTAGATATACCMTGTACTATTYTGAA	CCACAGCAGAGCCATGTGTAA	CACAGCAGAGCCATGTGTAC	ACTATAAAAGTGAGGTGAGAATTTGCATATATGTAAATAT	TTTAAACCACAGCAGAGCCA	0.33
7947FSTP17T1	GTA0189968	rs62402964	PRIM2	Intronic	7947FSTP17T1_A01	A3	AG	A	G	AGAACTCTCCACCCCAAATCTACAGAATATACATTCTTCTCAGCACCACATTGCACTTATTCTAAAATTGACCACATAATTAGAAGTAAAACACTCCTCA[A/G]CATATGCAAAAGAATGGAAATCTTAACAAACAGTCTSTCAGACCACAGTGCAATCAARTTAGAACTCAAGATTAAGAAACTCACTCAAAACCGCACAACT	GTTTGTTAAGATTTCCATTCTTTTGCATATGT	GTTTGTTAAGATTTCCATTCTTTTGCATATGC	CTTCTCAGCACCACATTGCACT	TTGATTGCACTGTGGTCTGA	0.33
7947FSTP17T1	GTA0189950	rs73106618	MUC19	Intronic	7947FSTP17T1_A01	B3	AG	A	G	TCTCCTTACCCAGTTTTCCTTTCCACCCACAGTTTGAGACATTTTCTATCATTTTTCTCCTTTACTTACACATGATATTTCTCCCCTCCTACAAAACTTA[A/G]TGAAAACAACTGATTATTAAAATCYTCCAAGTTGTATCAAAGAGTCCTACTTATAAATATAGAAGTGTGCTTTGTTTCTCCCGTAGGCACYTCTGTCACA	ATGATATTTCTCCCCTCCTACAAAACTTAA	TGATATTTCTCCCCTCCTACAAAACTTAG	ACTTCTATATTTATAAGTAGGACTCTTTGATACAACTTGG	ACACATGATATTTCTCCCCTCCT	0.28
7947FSTP17T1	GTA0189966	rs73106620	MUC19	Intronic	7947FSTP17T1_A01	C3	CT	C	T	CCCACAGTTTGAGACATTTTCTATCATTTTTCTCCTTTACTTACACATGATATTTCTCCCCTCCTACAAAACTTARTGAAAACAACTGATTATTAAAATC[C/T]TCCAAGTTGTATCAAAGAGTCCTACTTATAAATATAGAAGTGTGCTTTGTTTCTCCCGTAGGCACYTCTGTCACACCAGGGGGCTATGCTCCTGGAAGGG	AAGTAGGACTCTTTGATACAACTTGGAG	TTTATAAGTAGGACTCTTTGATACAACTTGGAA	CACATGATATTTCTCCCCTCCTACAAAACT	GGGAGAAACAAAGCACACTTCTATA	0.33
7947FSTP17T1	GTA0189960	rs73115384	MUC19	Exonic	7947FSTP17T1_A01	D3	CG	C	G	TTACATAAAGTAAGACTGTTACACATTTTTCCAAATGTCTGCATTCTATATCACTTTCTCCTATTTCTCCTCAGAGGCTACCACTTCTACAGACGTTGGA[C/G]TTGCCACTGGAGTTGGAATGGCAACTGGTGAGTGGTTTGTTTTGGGTTCTCAACAGTTCTTTGCTTAAGTTTGTGGTAGTGATGAATGAATGGAAAGATG	CTACCACTTCTACAGACGTTGGAC	CTACCACTTCTACAGACGTTGGAG	CACTCACCAGTTGCCATTCCA	TTCTCCTATTTCTCCTCAGAGGC	0.52
7947FSTP17T1	GTA0189955	rs75009827	OR4C45	Upstream	7947FSTP17T1_A01	E3	AG	A	G	GTTATGGTTATTTGTAGGTATATGAACCCAGTATGTGTATTAGATACTAATATGCATATTCGATACTAAAGTRCAAAGCCTTACTAATTCTAAGCCAGCT[A/G]CRTTCTGTGATCTATTGTCYTTTTTTRTCATATAAATGCGCATGTGCACAGATTGAGACAGAGCTGCAAATGGAGATATTYTTCTTTTGGAATGCCGGGT	AAAGCCTTACTAATTCTAAGCCAGCTA	AGCCTTACTAATTCTAAGCCAGCTG	TCAATCTGTGCACATGCGCATT	AAAGCCTTACTAATTCTAAGCCAGC	0.34
7947FSTP17T1	GTA0189958	rs7714828	GUSBP1	ncRNA_intronic	7947FSTP17T1_A01	F3	GT	G	T	NATAGTACAATCCATTGGCTCCTGACTAGGGATATGTTTCAATAATTTTAACACTTTAGGATGYGTATACATGCTATGAAAATGATTTTCAATTCTTTGT[G/T]CCCCTACAAGGCTGATTCGTCATTTGCAAAGATCTGGGAAGCAATATTAGCAAAGCAATCCATGAGCTTGGCAACATTTCTGAGGATGACTACAAAGTTC	CGAATCAGCCTTGTAGGGGC	CGAATCAGCCTTGTAGGGGA	GTATACATGCTATGAAAATGATTTTCAATTCTTT	GCTTCCCAGATCTTTGCAAATGA	0.38
7947FSTP17T1	GTA0190088	rs79153215	LOC102723769	ncRNA_intronic	7947FSTP17T1_A01	G3	GT	G	T	CATAGGATACATAAGTGTCCAAAACCCAGCAGGCCAGTCACTTAATGCTACAGCTCCAAAATCRCCATTTTTGAATCCTTGTCCCATATCCATGGCACAG[G/T]GCTGTGAGGGCTGAGCTCCCAAGGCCTTGGGCAGATCTGCACCTGTGGCTTTGCAGCGTTCAGCCTCCGCGGCTGTCTCTCATGGACAGGGCTGTTGTTG	TCCCATATCCATGGCACAGG	GTCCCATATCCATGGCACAGT	CCACAGGTGCAGATCTGCC	CCATTTTTGAATCCTTGTCCCA	0.62
7947FSTP17T1	GTA0189954	rs80014625	MUC19	Exonic	7947FSTP17T1_A01	H3	AG	A	G	TGTCCATGCTCTTCTTGGGATGGTAAATGCATCACAATTTGGGTTCTCTTTCTCTCTCCCTGCTTTAGGCACCACTGGCATAGTCTCTGGCACAACAGTT[A/G]CACCTGGAAGTTCCAACACAGGTAACCTAATAGGGAATATAAGGGGCTTCAGTCATGGAATATGACTGATTCCCTCCCCGCAAACATACACACTCCCTGC	TGTGTTGGAACTTCCAGGTGT	GTGTTGGAACTTCCAGGTGC	AGGCACCACTGGCATAGTCTC	AGCCCCTTATATTCCCTATTAGGTT	0.51

## Sheet: 5
Genotyping results from Fluidigm custom SNPtype assays.
Assay designs are provided in Additional file 1.
SNP	Gene name	Location	ASP1_NAME	ASP2_NAME	Results (XX/XY/YY)	Fails
rs10433076	BAGE2	UTR3	C	G	0/93/0	1
rs113646232	FRG1BP	ncRNA_exonic	G	T	93/0/0	1
rs11564245	MUC19	Intronic	C	G	1/18/75	0
rs11896941	SLC4A10	Intronic	A	G	1/14/78	1
rs1900358	LINC00333	ncRNA_intronic	A	G	69/24/0	1
rs201169969	ANKRD36	Intronic	A	G	0/0/94	0
rs2933353	MUC19	Exonic	A	C	2/37/54	1
rs327202	NOTCH2	Intronic	A	C	4/89/0	1
rs4572690	BAGE2	Intronic	C	T	0/93/0	1
rs4611672	LINC01822	ncRNA_intronic	A	C	83/10/0	1
rs4695217	GABRB1	intronic	A	G	2/7/84	1
rs4768261	MUC19	Intronic	C	T	73/20/0	1
rs5011360	GYPB	Intronic	C	T	0/93/0	1
rs56968594	STEAP2-AS1	ncRNA_intronic	A	C	72/19/2	1
rs57227445	NREP	Intronic	A	C	74/18/1	1
rs62211564	NCOR1P1	ncRNA_intronic	A	C	0/93/0	1
rs62402964	PRIM2	Intronic	A	G	0/93/0	1
rs73106618	MUC19	Intronic	A	G	1/22/70	1
rs73106620	MUC19	Intronic	C	T	70/22/0	2
rs73115384	MUC19	Exonic	C	G	0/0/93	1
rs75009827	OR4C45	Upstream	A	G	0/92/0	2
rs7714828	GUSBP1	ncRNA_intronic	G	T	0/93/0	1
rs79153215	LOC102723769	ncRNA_intronic	G	T	93/0/0	1
rs80014625	MUC19	Exonic	A	G	0/0/93	1
