# Supplementary material for: Signatures within the esophageal microbiome are associated with host genetics, age, and disease
Source: Microbiome. 2018 Dec 17;6:227. doi: 10.1186/s40168-018-0611-4 (PMC6297961; doi:10.1186/s40168-018-0611-4)
Supplement: Supplementary file 5 — Clinical metadata of subjects. (XLSX 15 kb) [file 40168_2018_611_MOESM5_ESM.xlsx]

## Sheet: 1
Clinical metadata of subjects recruited into this study. Diagnosis is based on histological assessment.
Sample ID	Diagnosis	Gender	Age	PPI	Reflux symptoms	Shotgun		Diagnosis	Explanation
H1A	GM-Y	F	57	YES	NO	YES		Normal	Normal histology
H1B	GM-N	F	57	YES	NO	NO		GERD	Reflux esophagitis
H2	GERD	F	62	NO	YES	YES		GM-Y	Glandular mucosa; collected from area of disease
H3	Normal	F	53	YES	NO	YES		GM-N	Glandular mucosa; collected from normal area adjacent to disease
H4	GERD	M	76	YES	YES	YES		BE-Y	Barrett's esophagus; collected from area of disease
H5	Normal	F	58	NO	NO	YES		BE-N	Barrett's esophagus; collected from normal area adjacent to disease
H6	Normal	F	56	YES	NO	YES		EAC	Esophageal adenocarcinoma
H7	GERD	M	76	NO	YES	YES		EoE	Eosinophilic esophagitis
H8	Normal	F	73	YES	NO	YES		UNK	Unknown; biopsy degraded
H9A	GM-N	M	63	YES	YES	NO
H9B	GM-Y	M	63	YES	YES	YES
H10	Normal	M	54	YES	NO	YES
H11	GERD	F	39	NO	YES	YES
H12	Normal	F	49	NO	NO	YES
H13	GERD	F	67	NO	NO	YES
H14A	GM-N	M	71	NO	YES	NO
H14B	GM-Y	M	71	NO	YES	YES
H15	Normal	F	69	NO	NO	YES
H16A	EAC	M	68	NO	YES	YES
H16B	BE-Y	M	68	NO	YES	YES
H16C	BE-N	M	68	NO	YES	YES
H17	GERD	F	59	NO	YES	YES
H18	GERD	F	67	NO	YES	YES
H19	Normal	M	59	NO	NO	YES
H20	Normal	F	50	NO	NO	YES
H21A	GM-N	M	56	NO	YES	YES
H21B	GM-Y	M	56	NO	YES	NO
H22	Normal	M	73	NO	NO	NO
H23	Normal	M	67	NO	NO	YES
H24	Normal	F	40	YES	YES	NO
H25	GERD	F	46	YES	YES	YES
H26	GERD	F	45	NO	YES	YES
H27A	BE-Y	M	58	YES	NO	YES
H27B	BE-N	M	58	YES	NO	YES
H28	Normal	F	31	NO	NO	YES
H29	Normal	M	82	YES	NO	YES
H30	Normal	F	65	NO	NO	YES
H31	Normal	F	70	YES	NO	NO
H32	Normal	M	69	YES	NO	YES
H33	Normal	M	50	YES	NO	NO
H34	Normal	M	63	YES	NO	YES
H35	Normal	F	62	NO	NO	NO
H36	GERD	F	58	NO	YES	YES
H37	Normal	F	39	NO	NO	YES
H38	Normal	M	66	NO	NO	YES
H39	EoE	M	49	NO	NO	NO
H40	GERD	F	60	YES	YES	YES
H41	Normal	F	31	NO	NO	YES
H42	GERD	M	60	NO	YES	YES
H43A	UNK	M	60	YES	NO	NO
H43B	UNK	M	60	YES	NO	NO
H44	Normal	F	47	YES	NO	YES
H45A	BE-N	F	54	YES	YES	YES
H45B	BE-Y	F	54	YES	YES	YES
H46	Normal	F	60	YES	NO	NO
H47	GERD	M	56	NO	YES	YES
H48	Normal	F	34	NO	NO	YES
H49	Normal	F	50	NO	NO	YES
H50A	GM-Y	M	49	YES	YES	YES
H50B	GM-GERD	M	49	YES	YES	NO
H51	Normal	F	65	YES	NO	YES
H52	Normal	M	53	NO	NO	YES
H53	Normal	F	60	YES	NO	YES
H54A	GM-GERD	M	83	NO	YES	NO
H54B	GM-Y	M	83	NO	YES	YES
H55	Normal	M	57	YES	NO	YES
H56	Normal	M	27	YES	NO	NO
H57	Normal	F	39	YES	NO	YES
H58	Normal	F	58	YES	NO	YES
H59	Normal	F	50	NO	NO	YES
H60	GERD	M	28	NO	YES	YES
H61A	BE-Y	M	73	YES	YES	YES
H61B	BE-GERD	M	73	YES	YES	YES
H62	GERD	F	44	NO	YES	YES
H63	Normal	M	26	YES	NO	YES
H64	GERD	M	63	YES	YES	YES
H65	GERD	F	52	NO	YES	YES
H66	Normal	F	60	YES	NO	YES
H67	Normal	F	55	YES	NO	YES
H68	GERD	F	61	YES	YES	YES
H69	Normal	M	41	NO	NO	YES
H70	Normal	M	49	YES	NO	YES
H71	Normal	M	72	NO	NO	YES
H72	UNK	F	31	N/A	N/A	NO
H73	Normal	F	57	NO	NO	YES
H74	GERD	F	63	YES	YES	YES
H75	UNK	F	34	N/A	N/A	NO
H76A	BE-Y	M	61	YES	NO	YES
H76B	BE-N	M	61	YES	NO	YES
H76EX	Extraction control
H77	Normal	F	51	NO	NO	NO
H78	GERD	F	60	YES	YES	YES
H79	Normal	F	51	YES	NO	YES
H80	Normal	F	61	YES	NO	YES
H81	Normal	M	33	NO	NO	YES
H82	GERD	F	28	NO	YES	YES
H83	Normal	F	68	YES	NO	YES
H84	Normal	F	67	YES	NO	NO
H85	Normal	M	32	YES	NO	YES
H86	Normal	F	71	NO	NO	YES
H87	Normal	M	59	YES	NO	YES
H88	Normal	M	68	YES	NO	YES
H89	GERD	M	47	YES	YES	YES
H90	Normal	M	49	NO	NO	YES
H91A	BE-N	M	50	YES	YES	YES
H91B	BE-Y	M	50	YES	YES	YES
H92	GERD	F	42	YES	YES	YES
H93	GERD	F	44	NO	YES	YES
H94	GERD	F	34	NO	YES	YES
H95	Normal	F	23	YES	NO	YES
H96	Normal	F	70	YES	NO	YES
H97	GERD	M	36	NO	YES	YES
H98	Normal	F	55	YES	NO	YES
H99	GERD	M	53	NO	YES	YES
H100A	UNK	F	67	N/A	N/A	NO
H100B	UNK	F	67	N/A	N/A	NO
H101	Normal	F	29	NO	NO	YES
H102	Normal	F	21	NO	NO	YES
H103	Normal	F	33	NO	NO	YES
H104	GERD	F	27	NO	YES	YES
H105	GERD	M	54	NO	YES	YES
H106A	GM-Y	M	36	YES	YES	YES
H106B	GM-N	M	36	YES	YES	NO
